# Supplementary material for: Transcriptome and Metabolome Analyses of Thitarodes xiaojinensis in Response to Ophiocordyceps sinensis Infection
Source: Microorganisms. 2023 Sep 21;11(9):2361. doi: 10.3390/microorganisms11092361 (PMC10537090; doi:10.3390/microorganisms11092361)
Supplement: Supplementary file 1 [file microorganisms-11-02361-s001.zip]

Archive with 2 entries (2 files):
- Supplementary  file S1.xls
- Supplementary  file S2.pdf
