# Supplementary material for: Transcriptome and Metabolome Analyses of Thitarodes xiaojinensis in Response to Ophiocordyceps sinensis Infection
Source: Microorganisms. 2023 Sep 21;11(9):2361. doi: 10.3390/microorganisms11092361 (PMC10537090; doi:10.3390/microorganisms11092361)
Supplement: Supplementary file 1 [file microorganisms-11-02361-s001.zip › Supplementary file S1.xls]

## Sheet: TableS1
Table S1: Summary of sequencing quality.
Sample	Raw reads	Clean reads	Clean bases	Error rate(%)	Q20(%)	Q30(%)	GC content(%)
MOCK1_1	46927222	46298842	6831124219	0.0234	98.68	95.83	46.12
MOCK1_2	49091174	48603080	7179178005	0.0233	98.73	95.88	44.53
MOCK1_3	52875560	52394550	7719670568	0.0232	98.77	96	44.25
MOCK2_1	43254044	42858108	6331772830	0.0234	98.7	95.79	43.58
MOCK2_2	48725600	48218586	7125137190	0.0232	98.75	95.95	44.2
MOCK2_3	49601210	49230806	7248250580	0.0232	98.75	95.95	43.8
Tx_BP1	48978542	48472548	7125767628	0.0233	98.7	95.85	44.92
Tx_BP2	48038398	47547984	6970328962	0.0234	98.69	95.77	44.52
Tx_BP3	49477914	48872254	7189728334	0.0234	98.65	95.76	44.88
Tx_BS1	43160438	42739952	6324198321	0.0232	98.74	95.93	45.77
Tx_BS2	44879352	44514652	6589629695	0.0232	98.76	95.96	45.52
Tx_BS3	44159722	43750528	6477931411	0.0231	98.8	96.08	46.22

## Sheet: TableS2
Table S2: The percentage of the sequences annotated in six databases.
	Unigene number(percent)	Transcript number(percent)
GO	20045(0.2914)	27667(0.2985)
KEGG	15257(0.2218)	20269(0.2187)
COG	27726(0.4031)	37044(0.3997)
NR	27409(0.3985)	38113(0.4113)
Swiss-Prot	18836(0.2739)	24827(0.2679)
Pfam	22115(0.3215)	29421(0.3175)

## Sheet: TableS3
Table S3: All differentially expressed genes TPM value and gene annotation details
BPvsMOCK1_UP
Gene_id	NR description	MOCK1_1	MOCK1_2	MOCK1_3	Tx_BP1	Tx_BP2	Tx_BP3	MOCK1	BP	GO_id	GO_term	KO_id	KO_name	Pathway_id	Pathway_definition	COG_id	COG_Functional Categories	Swiss-Prot_hit-name	Swiss-Prot_description	Pfam_id	Domain	Domain description
TRINITY_DN1000_c0_g1	Retrovirus-related Pol polyprotein from transposon 412 [Eumeta japonica]	0.3	0.81	0.55	1.53	2.2	5.1	0.553333	2.94333	GO:0015074;GO:0004190;GO:0008270;GO:0003676	BP:DNA integration;MF:aspartic-type endopeptidase activity;MF:zinc ion binding;MF:nucleic acid binding;	------	------	------	------	COG2801	L:Replication, recombination and repair	sp|P10394|POL4_DROME;	Retrovirus-related Pol polyprotein from transposon 412 OS=Drosophila melanogaster OX=7227 GN=POL PE=4 SV=1;	PF17921;PF00665	Integrase_H2C2;rve	Integrase zinc binding domain;Integrase core domain
TRINITY_DN10112_c0_g1		0.66	0.74	0.72	2.3	2.58	2.57	0.706667	2.48333	------	------	------	------	------	------	------	------	------	------	------	------	------
TRINITY_DN10157_c0_g1	procollagen-lysine,2-oxoglutarate 5-dioxygenase isoform X2 [Ostrinia furnacalis]	2.18	2.51	4.05	13.29	9.52	7.87	2.91333	10.2267	------	------	K13647	PLODN	map00310	Lysine degradation	ENOG410Y4QU	O:Posttranslational modification, protein turnover, chaperones	sp|Q9VTH0|PLOD_DROME;	Procollagen-lysine,2-oxoglutarate 5-dioxygenase OS=Drosophila melanogaster OX=7227 GN=Plod PE=1 SV=1;	PF03171;PF03452	2OG-FeII_Oxy;Anp1	2OG-F;Anp1
TRINITY_DN1020_c3_g1		41.82	54.13	102.63	161.92	183.12	162.73	66.1933	169.257	------	------	------	------	------	------	------	------	------	------	------	------	------
TRINITY_DN10280_c0_g1		0	0	3.15	6.67	19.43	17.38	1.05	14.4933	------	------	------	------	------	------	------	------	------	------	------	------	------
TRINITY_DN10440_c0_g2	uncharacterized protein LOC111354868 [Spodoptera litura]	0.98	1.73	2.18	5.63	5.49	4.67	1.63	5.26333	------	------	------	------	------	------	ENOG410ZJIR;ENOG410ZJIR;ENOG410ZJIR	S:Function unknown;	------	------	------	------	------
TRINITY_DN10498_c0_g1	unnamed protein product [Leptidea sinapis]	0	0	0	4.22	7.43	2.59	0	4.74667	------	------	------	------	------	------	ENOG4110R8R	S:Function unknown	------	------	------	------	------
TRINITY_DN1051_c1_g3	lysozyme precursor [Loxostege sticticalis]	90.73	69.17	79.37	433.82	494.21	326.96	79.7567	418.33	GO:0008152;GO:0003796	BP:metabolic process;MF:lysozyme activity;	K13915	LYZ	map04970	Salivary secretion	ENOG4111QHM	G:Carbohydrate transport and metabolism	sp|P48816|LYS_BOMMO;	Lysozyme OS=Bombyx mori OX=7091 PE=1 SV=1;	PF00062	Lys	C-type lysozyme/alpha-lactalbumin family
TRINITY_DN1056_c0_g1		0	0.06	0.28	1.22	1.48	1.19	0.113333	1.29667	------	------	------	------	------	------	------	------	------	------	------	------	------
TRINITY_DN10602_c1_g3	hypothetical protein C7M84_012855 [Penaeus vannamei]	0.12	0.54	0.21	2.48	3.35	4.22	0.29	3.35	GO:0005634;GO:0000786;GO:0042025;GO:0046982;GO:0003677	CC:nucleus;CC:nucleosome;CC:host cell nucleus;MF:protein heterodimerization activity;MF:DNA binding;	K11253	H3	map05034;map05034;map05034;map05034	Alcoholism;	COG2036	S:Function unknown	sp|Q6DL03|H3_CHAGB;	Histone H3 OS=Chaetomium globosum;	PF00125;PF15715	Histone;PAF	Core histone H2A/H2B/H3/H4;PCNA-associated factor histone like domain
TRINITY_DN10645_c0_g2	PREDICTED: nuclear factor NF-kappa-B p105 subunit [Papilio xuthus]	0.84	1.08	1.42	4.17	2.2	1.85	1.11333	2.74	GO:0005737;GO:0042025;GO:0003700;GO:0003677	CC:cytoplasm;CC:host cell nucleus;MF:transcription factor activity, sequence-specific DNA binding;MF:DNA binding;	K02580	NFKB1	map05140;map05140;map05140;map05140;map05140;map05140;map05140;map05140;map05140;map05140;map05140;map05140;map05140;map05140;map05140;map05140;map05140;map05140;map05140;map05140;map05140;map05140;map05140;map05140;map05140;map05140;map05140;map05140;map05140;map05140;map05140;map05140;map05140;map05140;map05140;map05140;map05140;map05140;map05140;map05140;map05140;map05140;map05140;map05140;map…	Leishmaniasis;	COG0666	S:Function unknown	sp|Q94527|NFKB1_DROME;	Nuclear factor NF-kappa-B p110 subunit OS=Drosophila melanogaster OX=7227 GN=Rel PE=1 SV=1;	PF00554;PF16179;PF12796;PF13637;PF00023;PF13857;PF00531	RHD_DNA_bind;RHD_dimer;Ank_2;Ank_4;Ank;Ank_5;Death	Rel homology DNA-binding domain;Rel homology dimerisation domain;Ankyrin repeats;Ankyrin repeats;Ankyrin repeat;Ankyrin repeats;Death domain
TRINITY_DN1070_c0_g1		22.88	24.52	34	284.95	306.08	348.41	27.1333	313.147	------	------	------	------	------	------	------	------	------	------	------	------	------
TRINITY_DN1070_c1_g3		0.33	0.61	1.83	5.39	7.17	6.89	0.923333	6.48333	------	------	------	------	------	------	------	------	------	------	------	------	------
TRINITY_DN1071_c0_g1	uncharacterized protein LOC114364959 [Ostrinia furnacalis]	0.04	0.04	0.46	1.03	1.51	1.94	0.18	1.49333	------	------	------	------	------	------	ENOG4111G62;ENOG4111G62	S:Function unknown;	------	------	PF00400	WD40	WD domain, G-beta repeat
TRINITY_DN1083_c1_g1		0	0.65	0.43	3.73	5.1	7.22	0.36	5.35	------	------	------	------	------	------	------	------	------	------	------	------	------
TRINITY_DN10854_c0_g1		40.7	36.04	80.98	161.56	183.36	151.05	52.5733	165.323	------	------	------	------	------	------	------	------	------	------	------	------	------
TRINITY_DN1091_c1_g1	uncharacterized protein LOC111001128 isoform X1 [Pieris rapae]	0.06	0.14	0.15	1.62	1.62	1.53	0.116667	1.59	GO:0000226;GO:0008017	BP:microtubule cytoskeleton organization;MF:microtubule binding;	------	------	------	------	ENOG4112AAX	S:Function unknown	------	------	PF14924	DUF4497	Protein of unknown function
TRINITY_DN10979_c0_g1	heat shock protein 90-2, partial [Laodelphax striatellus]	2.25	0.49	0.81	6.63	7.52	8.5	1.18333	7.55	GO:0006457;GO:0051082;GO:0005524	BP:protein folding;MF:unfolded protein binding;MF:ATP binding;	K04079	HSP90A, htpG	map05215;map05215;map05215;map05215;map05215;map05215;map05215;map05215;map05215;map05215;map05215;map05215	Prostate cancer;	COG0326	O:Posttranslational modification, protein turnover, chaperones	sp|O43109|HSP90_PODAS;	Heat shock protein 90 homolog OS=Podospora anserina OX=5145 GN=MOD-E PE=3 SV=1;	PF00183;PF02518;PF13589	HSP90;HATPase_c;HATPase_c_3	Hsp90 protein;Histidine kinase-, DNA gyrase B-, and HSP90-like ATPase;Histidine kinase-, DNA gyrase B-, and HSP90-like ATPase
TRINITY_DN10992_c0_g1	thyrostimulin beta-5 subunit isoform X1 [Ostrinia furnacalis]	0.11	0.21	0.1	5.04	2.34	2.27	0.14	3.21667	GO:0016021;GO:0005576;GO:0005179	CC:integral component of membrane;CC:extracellular region;MF:hormone activity;	------	------	------	------	ENOG41120VG	S:Function unknown	sp|A0A0F7YZI5|CTHB5_CONVC;	Thyrostimulin beta-5 subunit OS=Conus victoriae OX=319920 PE=2 SV=1;	PF00007	Cys_knot	Cystine-knot domain
TRINITY_DN11100_c0_g1		0	0	0	14.4	9.34	14.35	0	12.6967	------	------	------	------	------	------	------	------	------	------	------	------	------
TRINITY_DN11160_c2_g1	PREDICTED: uncharacterized protein LOC105394308 isoform X2 [Plutella xylostella]	1.25	1.81	2.84	6.41	5.57	5.42	1.96667	5.8	------	------	------	------	------	------	ENOG4110SA8;ENOG4110SA8;ENOG4110SA8	S:Function unknown;	------	------	------	------	------
TRINITY_DN11173_c0_g2	tubulin beta chain [Galleria mellonella]	0.52	0.84	0.97	2.62	2.77	3.32	0.776667	2.90333	GO:0007017;GO:0000278;GO:0000226;GO:0005737;GO:0005874;GO:0003924;GO:0005200;GO:0005525	BP:microtubule-based process;BP:mitotic cell cycle;BP:microtubule cytoskeleton organization;CC:cytoplasm;CC:microtubule;MF:GTPase activity;MF:structural constituent of cytoskeleton;MF:GTP binding;	K07375	TUBB	map05010;map05010;map05010;map05010;map05010	Alzheimer's disease;	COG5023	Z:Cytoskeleton	sp|P11833|TBB_PARLI;	Tubulin beta chain OS=Paracentrotus lividus OX=7656 PE=2 SV=1;	PF00091;PF03953;PF10644	Tubulin;Tubulin_C;Misat_Tub_SegII	Tubulin/FtsZ family, GTPase domain;Tubulin C-terminal domain;Misato Segment II tubulin-like domain
TRINITY_DN11194_c0_g1		0.17	0.21	0.31	3.35	2.44	3.44	0.23	3.07667	------	------	------	------	------	------	------	------	------	------	------	------	------
TRINITY_DN11268_c0_g1	prostaglandin E synthase 3 [Lingula anatina]	0	0	0	2.59	1.76	3.08	0	2.47667	GO:0051131;GO:0006457;GO:0005737;GO:0005829;GO:0005634;GO:0051087;GO:0051879	BP:chaperone-mediated protein complex assembly;BP:protein folding;CC:cytoplasm;CC:cytosol;CC:nucleus;MF:chaperone binding;MF:Hsp90 protein binding;	------	------	------	------	ENOG41121RT	S:Function unknown	sp|Q11118|WOS2_SCHPO;	Protein wos2 OS=Schizosaccharomyces pombe;	PF04969	CS	CS domain
TRINITY_DN11273_c0_g1	unnamed protein product [Arctia plantaginis]	10.88	10.7	10.75	24.78	26.06	29.23	10.7767	26.69	GO:0031514	CC:motile cilium;	------	------	------	------	------	------	------	------	------	------	------
TRINITY_DN11445_c0_g1		2.43	4.33	8.67	15.88	17.93	20.58	5.14333	18.13	------	------	------	------	------	------	------	------	------	------	------	------	------
TRINITY_DN11652_c0_g1	uncharacterized protein LOC110371816 [Helicoverpa armigera]	0.68	2.83	2.4	5.78	7.54	6.38	1.97	6.56667	GO:0004252	MF:serine-type endopeptidase activity;	------	------	------	------	ENOG411199D	S:Function unknown	sp|O46683|MCPT3_SHEEP;	Mast cell protease 3 OS=Ovis aries OX=9940 PE=2 SV=1;	PF00089	Trypsin	Trypsin
TRINITY_DN1175_c0_g1		4.95	4.6	8.07	23.7	32.59	11.94	5.87333	22.7433	------	------	------	------	------	------	------	------	------	------	------	------	------
TRINITY_DN1178_c0_g1		0	0	0	1.6	2.33	2.58	0	2.17	------	------	------	------	------	------	------	------	------	------	------	------	------
TRINITY_DN1178_c0_g2		34.4	38.67	34.09	949.66	827.19	1047.17	35.72	941.34	------	------	------	------	------	------	------	------	------	------	PF01097	Defensin_2	Arthropod defensin
TRINITY_DN11792_c0_g2	TIL [Ostrinia furnacalis]	1.16	1.32	1.35	142.03	128.8	164.98	1.27667	145.27	------	------	------	------	------	------	ENOG4110QDA	S:Function unknown	------	------	PF01826	TIL	Trypsin Inhibitor like cysteine rich domain
TRINITY_DN11798_c1_g2		1.01	1.44	0.83	3.57	3.22	5.35	1.09333	4.04667	------	------	------	------	------	------	------	------	------	------	------	------	------
TRINITY_DN11_c0_g1		8.65	7.5	10.24	21.44	20.23	26.77	8.79667	22.8133	------	------	------	------	------	------	------	------	------	------	------	------	------
TRINITY_DN11_c2_g1		0.85	0.53	1.32	11.32	17.03	16.85	0.9	15.0667	------	------	------	------	------	------	------	------	------	------	------	------	------
TRINITY_DN1209_c0_g3		3.89	1.41	2.78	6.84	5.38	2.83	2.69333	5.01667	------	------	------	------	------	------	------	------	------	------	------	------	------
TRINITY_DN12129_c0_g5		0.15	0.14	0.27	1.72	4.32	2.46	0.186667	2.83333	------	------	------	------	------	------	------	------	------	------	------	------	------
TRINITY_DN12257_c2_g1		2.47	2.31	0.99	10.21	7.13	7.99	1.92333	8.44333	------	------	------	------	------	------	------	------	------	------	------	------	------
TRINITY_DN12285_c0_g1		0.05	0.14	0.45	1.22	0.78	1.56	0.213333	1.18667	------	------	------	------	------	------	------	------	------	------	------	------	------
TRINITY_DN12507_c0_g1	trichohyalin-like isoform X2 [Helicoverpa armigera]	0.44	0.84	1.76	3.72	4.82	5.18	1.01333	4.57333	------	------	------	------	------	------	ENOG410XW3C;ENOG410XW3C;ENOG410XW3C	S:Function unknown;	------	------	------	------	------
TRINITY_DN1250_c0_g1	putative leucine-rich repeat-containing protein DDB_G0290503 [Helicoverpa armigera]	0.11	0.28	0.44	1.1	0.95	1.33	0.276667	1.12667	GO:0045162	BP:clustering of voltage-gated sodium channels;	------	------	------	------	ENOG410ZV65	S:Function unknown	------	------	------	------	------
TRINITY_DN12637_c0_g2		0.89	0.74	3.58	6.12	7.44	4.18	1.73667	5.91333	------	------	------	------	------	------	------	------	------	------	------	------	------
TRINITY_DN126_c2_g1		21.28	114.56	84.1	344.27	291.13	355.71	73.3133	330.37	------	------	------	------	------	------	------	------	------	------	------	------	------
TRINITY_DN12712_c0_g1	zinc finger protein chinmo isoform X1 [Spodoptera litura]	0.42	0.69	1.1	1.74	2.07	1.6	0.736667	1.80333	GO:0003676	MF:nucleic acid binding;	------	------	------	------	ENOG410Z05R	S:Function unknown	sp|Q9VQ30|CHNMO_DROME;	Zinc finger protein chinmo OS=Drosophila melanogaster OX=7227 GN=chinmo PE=1 SV=3;	PF13894;PF00096;PF05605;PF02892	zf-C2H2_4;zf-C2H2;zf-Di19;zf-BED	C2H2-type zinc finger;Zinc finger, C2H2 type;Drought induced 19 protein;BED zinc finger
TRINITY_DN12738_c0_g1		7.39	9.47	16.1	24.55	28.19	25.23	10.9867	25.99	------	------	------	------	------	------	------	------	------	------	------	------	------
TRINITY_DN12740_c0_g1	uncharacterized protein LOC114243278 isoform X2 [Bombyx mandarina]	0.99	1.65	2.16	5.24	4.6	3.86	1.6	4.56667	GO:0006511;GO:0007275;GO:0042025;GO:0008270	BP:ubiquitin-dependent protein catabolic process;BP:multicellular organism development;CC:host cell nucleus;MF:zinc ion binding;	------	------	------	------	ENOG410XVP0	O:Posttranslational modification, protein turnover, chaperones	------	------	PF03145	Sina	Seven in absentia protein family
TRINITY_DN12930_c0_g1	2-oxoglutarate dehydrogenase, mitochondrial isoform X4 [Trichoplusia ni]	0.8	0.96	2.06	3.39	3.19	4.28	1.27333	3.62	------	------	K00164	OGDH, sucA	map00020	Citrate cycle (TCA cycle	COG0567	C:Energy production and conversion	sp|Q148N0|ODO1_BOVIN;	2-oxoglutarate dehydrogenase, mitochondrial OS=Bos taurus OX=9913 GN=OGDH PE=2 SV=1;	PF00676;PF02779;PF16870;PF16078	E1_dh;Transket_pyr;OxoGdeHyase_C;2-oxogl_dehyd_N	Dehydrogenase E1 component;Transketolase, pyrimidine binding domain;2-oxoglutarate dehydrogenase C-terminal;2-oxoglutarate dehydrogenase N-terminus
TRINITY_DN13029_c0_g4	HSP28.7 [Nilaparvata lugens]	0.41	0.44	0.09	36.41	34.66	43.26	0.313333	38.11	------	------	------	------	------	------	ENOG4111YTA	G:Carbohydrate transport and metabolism	sp|P19752|HSP30_NEUCR;	30 kDa heat shock protein OS=Neurospora crassa;	PF00011;PF17886	HSP20;ArsA_HSP20	Hsp20/alpha crystallin family;HSP20-like domain found in ArsA
TRINITY_DN1315_c1_g3		2.17	3.24	3.25	8.18	8.73	6.9	2.88667	7.93667	------	------	------	------	------	------	------	------	------	------	------	------	------
TRINITY_DN1315_c2_g1		225.22	217.75	202.9	969.79	891.74	875.98	215.29	912.503	------	------	------	------	------	------	------	------	------	------	------	------	------
TRINITY_DN13200_c0_g3		25.61	45.75	51.36	174.08	193.16	193.5	40.9067	186.913	------	------	------	------	------	------	------	------	------	------	PF09811	Yae1_N	Essential protein Yae1, N terminal
TRINITY_DN1321_c0_g1	hypothetical protein AVEN_227922_1 [Araneus ventricosus]	0.8	1.73	2.09	4.03	3.71	3.3	1.54	3.68	GO:0006313;GO:0004803;GO:0003677	BP:transposition, DNA-mediated;MF:transposase activity;MF:DNA binding;	K23209	THAP9	------	------	ENOG410ZT5Q;ENOG410ZT5Q;ENOG410ZT5Q	S:Function unknown;	------	------	PF12017	Tnp_P_element	Transposase protein
TRINITY_DN13339_c0_g2	uncharacterized protein LOC113395052 [Vanessa tameamea]	0.24	0.72	1	2.56	3.18	3.58	0.653333	3.10667	GO:0016021	CC:integral component of membrane;	------	------	------	------	ENOG4110SHG;ENOG4110SHG	S:Function unknown;	------	------	------	------	------
TRINITY_DN13390_c0_g9	hypothetical protein FF38_04304, partial [Lucilia cuprina]	0	0	0.04	1.4	1.18	1.42	0.013333	1.33333	------	------	K22836	GAS5	------	------	ENOG410YJG7	G:Carbohydrate transport and metabolism	sp|B0XT72|GEL1_ASPFC;	1,3-beta-glucanosyltransferase gel1 OS=Neosartorya fumigata;	PF03198;PF00150	Glyco_hydro_72;Cellulase	Glucanosyltransferase;Cellulase
TRINITY_DN13432_c0_g1	unknown secreted protein [Papilio xuthus]	4.97	4.7	4.82	16.46	14.13	12.15	4.83	14.2467	GO:0045087;GO:0019731;GO:0005576	BP:innate immune response;BP:antibacterial humoral response;CC:extracellular region;	K20696	CEC	map04624	Toll and Imd signaling pathway	ENOG4110SD6	S:Function unknown	sp|Q27239|CECA_BOMMO;	Cecropin-A OS=Bombyx mori OX=7091 GN=CECA PE=2 SV=1;	PF00272	Cecropin	Cecropin family
TRINITY_DN1347_c0_g1	uncharacterized protein LOC116934565 [Daphnia magna]	0.31	0.2	0.57	1.95	2.48	1.33	0.36	1.92	------	------	------	------	------	------	ENOG410Y1QH	S:Function unknown	------	------	------	------	------
TRINITY_DN134_c0_g1	hypothetical protein B5V51_67 [Heliothis virescens]	0.61	1.74	2.34	7.81	7.99	7.58	1.56333	7.79333	GO:0006139;GO:0005524;GO:0019205	BP:nucleobase-containing compound metabolic process;MF:ATP binding;MF:nucleobase-containing compound kinase activity;	K00939	adk, AK	map00730;map00730	Thiamine metabolism;	COG0563;COG0563	S:Function unknown;	sp|P00570|KAD1_BOVIN;	Adenylate kinase isoenzyme 1 OS=Bos taurus OX=9913 GN=AK1 PE=1 SV=2;	PF00406;PF13207;PF13238	ADK;AAA_17;AAA_18	Adenylate kinase;AAA domain;AAA domain
TRINITY_DN1353_c15_g1		4.08	3.49	5.37	20.36	9.4	9.28	4.31333	13.0133	------	------	------	------	------	------	------	------	------	------	------	------	------
TRINITY_DN13637_c0_g3		0.04	0.31	0.13	1.1	1.47	2.14	0.16	1.57	------	------	------	------	------	------	------	------	------	------	------	------	------
TRINITY_DN13644_c0_g1	lysozyme precursor [Bombyx mori]	0	0	0	4.1	5.4	5.79	0	5.09667	GO:0019835;GO:0042742;GO:0008152;GO:0003796	BP:cytolysis;BP:defense response to bacterium;BP:metabolic process;MF:lysozyme activity;	K13915	LYZ	map04970	Salivary secretion	ENOG4111QHM	G:Carbohydrate transport and metabolism	sp|P48816|LYS_BOMMO;	Lysozyme OS=Bombyx mori OX=7091 PE=1 SV=1;	PF00062;PF18896	Lys;SLT_3	C-type lysozyme/alpha-lactalbumin family;Lysozyme like domain
TRINITY_DN13644_c1_g2	lysozyme-like [Ctenocephalides felis]	6.81	4.62	3.95	306.08	247.74	331.09	5.12667	294.97	GO:0019835;GO:0042742;GO:0008152;GO:0003796	BP:cytolysis;BP:defense response to bacterium;BP:metabolic process;MF:lysozyme activity;	K13915	LYZ	map04970	Salivary secretion	ENOG4111QHM	G:Carbohydrate transport and metabolism	sp|P48816|LYS_BOMMO;	Lysozyme OS=Bombyx mori OX=7091 PE=1 SV=1;	PF00062;PF18896	Lys;SLT_3	C-type lysozyme/alpha-lactalbumin family;Lysozyme like domain
TRINITY_DN13821_c0_g1	small proline-rich protein 2B-like [Trichoplusia ni]	0	0.42	0.13	4.07	2.45	4.36	0.183333	3.62667	------	------	------	------	------	------	ENOG410Y14V	S:Function unknown	------	------	------	------	------
TRINITY_DN1382_c1_g1	cecropin-D-like [Helicoverpa armigera]	6.62	5.07	4.39	70.28	65.14	61.42	5.36	65.6133	------	------	------	------	------	------	------	------	sp|O76146|CECD_BOMMO;	Cecropin-D OS=Bombyx mori OX=7091 GN=CECD PE=2 SV=1;	PF00272	Cecropin	Cecropin family
TRINITY_DN13834_c0_g6		2.31	1.11	3.08	35.42	28.14	14.24	2.16667	25.9333	------	------	------	------	------	------	------	------	------	------	------	------	------
TRINITY_DN13977_c1_g1	putative protein TPRXL [Nilaparvata lugens]	0	0.38	0.15	1.66	0.98	2.73	0.176667	1.79	------	------	------	------	------	------	ENOG410ZBC9	S:Function unknown	------	------	PF05730	CFEM	CFEM domain
TRINITY_DN13987_c0_g1	hypothetical protein B5V51_11502 [Heliothis virescens]	62.13	88.39	107.23	113.17	108.1	119.63	85.9167	113.633	GO:0033014;GO:0018160;GO:0004418	BP:tetrapyrrole biosynthetic process;BP:peptidyl-pyrromethane cofactor linkage;MF:hydroxymethylbilane synthase activity;	K01749	hemC, HMBS	map00860	Porphyrin and chlorophyll metabolism	COG0181	H:Coenzyme transport and metabolism	sp|Q2KIN5|HEM3_BOVIN;	Porphobilinogen deaminase OS=Bos taurus OX=9913 GN=HMBS PE=2 SV=1;	PF01379;PF03900	Porphobil_deam;Porphobil_deamC	Porphobilinogen deaminase, dipyromethane cofactor binding domain;Porphobilinogen deaminase, C-terminal domain
TRINITY_DN14068_c0_g1		0	0	0	33.51	57.92	48.66	0	46.6967	------	------	------	------	------	------	------	------	------	------	------	------	------
TRINITY_DN1434_c1_g2		0.57	0.39	0.3	2.39	3.11	1.69	0.42	2.39667	------	------	------	------	------	------	------	------	------	------	------	------	------
TRINITY_DN1434_c4_g1		3.84	3.71	5.12	10.33	10.87	10.35	4.22333	10.5167	------	------	------	------	------	------	------	------	------	------	------	------	------
TRINITY_DN14594_c0_g1	reverse transcriptase [Lasius niger]	4.08	5.12	6.09	19.79	14.05	12.59	5.09667	15.4767	GO:0003964	MF:RNA-directed DNA polymerase activity;	------	------	------	------	ENOG410YIVI;ENOG410YIVI	S:Function unknown;	sp|Q95SX7|RTBS_DROME;	Probable RNA-directed DNA polymerase from transposon BS OS=Drosophila melanogaster OX=7227 GN=RTase PE=2 SV=1;	------	------	------
TRINITY_DN1467_c0_g4	uncharacterized protein LOC111043865 [Nilaparvata lugens]	0.35	0.53	0.09	33.51	32.03	34.39	0.323333	33.31	------	------	------	------	------	------	ENOG4111S6R	S:Function unknown	------	------	------	------	------
TRINITY_DN146_c2_g1		1.59	3.65	3.64	8.82	9.19	6.71	2.96	8.24	------	------	------	------	------	------	------	------	------	------	------	------	------
TRINITY_DN1471_c0_g1	Uncharacterized protein OBRU01_21458 [Operophtera brumata]	0.05	0.14	0.27	1.21	1.11	1.45	0.153333	1.25667	------	------	------	------	------	------	ENOG4110SNI	S:Function unknown	------	------	------	------	------
TRINITY_DN14765_c0_g1	Import receptor subunit tom40-like protein [Operophtera brumata]	0.11	0.05	0.26	1.42	1.91	1.91	0.14	1.74667	GO:0030150;GO:0005741;GO:0008320	BP:protein import into mitochondrial matrix;CC:mitochondrial outer membrane;MF:protein transmembrane transporter activity;	K11518	TOM40	map05014	Amyotrophic lateral sclerosis (ALS	ENOG410XS2U	H:Coenzyme transport and metabolism	sp|Q61Z83|TOM40_CAEBR;	Mitochondrial import receptor subunit TOM40 homolog OS=Caenorhabditis briggsae OX=6238 GN=tomm-40 PE=3 SV=1;	PF01459	Porin_3	Eukaryotic porin
TRINITY_DN14772_c1_g1		2.41	3.98	9.49	12.2	14.18	19.39	5.29333	15.2567	------	------	------	------	------	------	------	------	------	------	------	------	------
TRINITY_DN14772_c1_g2	PREDICTED: sodium/potassium-transporting ATPase subunit beta-2-like [Papilio polytes]	4.84	6.5	5.58	15.4	12.31	14.71	5.64	14.14	GO:0006813;GO:0006814;GO:0005890	BP:potassium ion transport;BP:sodium ion transport;CC:sodiu;	K01540	ATP1B, CD298	map04918;map04918;map04918;map04918;map04918;map04918;map04918;map04918;map04918;map04918;map04918;map04918;map04918;map04918;map04918;map04918;map04918;map04918	Thyroid hormone synthesis;	ENOG411150A	S:Function unknown	sp|Q24048|ATPB2_DROME;	Sodium/potassium-transporting ATPase subunit beta-2 OS=Drosophila melanogaster OX=7227 GN=nrv2 PE=1 SV=2;	PF00287	Na_K-ATPase	Sodium / potassium ATPase beta chain
TRINITY_DN14855_c0_g1		3.34	4.75	5.28	39.81	38.04	42.71	4.45667	40.1867	------	------	------	------	------	------	------	------	------	------	------	------	------
TRINITY_DN15015_c0_g1	unnamed protein product [Arctia plantaginis]	0.45	0.23	0.12	1.68	2.01	1.59	0.266667	1.76	GO:0016021;GO:0022857	CC:integral component of membrane;MF:transmembrane transporter activity;	------	------	------	------	ENOG410XNQK	S:Function unknown	sp|A9ZSY2|TRET1_APILI;	Facilitated trehalose transporter Tret1 OS=Apis mellifera ligustica OX=7469 GN=Tret1 PE=1 SV=1;	PF00083;PF07690	Sugar_tr;MFS_1	Sugar;Major Facilitator Superfamily
TRINITY_DN15119_c0_g1	lebercilin-like protein [Vanessa tameamea]	0.17	0.41	1.03	1.62	1.85	1.64	0.536667	1.70333	------	------	------	------	------	------	ENOG4111R6E	S:Function unknown	sp|Q86VQ0|LCA5_HUMAN;	Lebercilin OS=Homo sapiens OX=9606 GN=LCA5 PE=1 SV=2;	PF15619	Lebercilin	Ciliary protein causing Leber congenital amaurosis disease
TRINITY_DN15124_c0_g1	uncharacterized protein LOC110374758 [Helicoverpa armigera]	0.06	0.36	0.24	2.56	3.17	3.24	0.22	2.99	------	------	------	------	------	------	ENOG41115V4	S:Function unknown	------	------	------	------	------
TRINITY_DN15146_c0_g1		0.52	5.03	1.43	13.88	19.72	19.55	2.32667	17.7167	------	------	------	------	------	------	------	------	------	------	------	------	------
TRINITY_DN15228_c0_g1		1.89	1.58	2.66	7.33	10.96	5.29	2.04333	7.86	------	------	------	------	------	------	------	------	------	------	------	------	------
TRINITY_DN15263_c0_g3	arylsulfatase B-like [Frankliniella occidentalis]	2.03	2.14	1.86	6.15	7.47	6.68	2.01	6.76667	------	------	------	------	------	------	COG3119	P:Inorganic ion transport and metabolism	sp|P50430|ARSB_RAT;	Arylsulfatase B OS=Rattus norvegicus OX=10116 GN=Arsb PE=2 SV=2;	PF00884	Sulfatase	Sulfatase
TRINITY_DN15466_c0_g1		0	0	0	1.95	3.63	2.1	0	2.56	------	------	------	------	------	------	------	------	------	------	------	------	------
TRINITY_DN1573_c0_g1	uncharacterized protein LOC116169883 [Photinus pyralis]	0.16	0.33	0.12	3.7	3.95	5.72	0.203333	4.45667	GO:0005634;GO:0046872;GO:0003676;GO:0003677	CC:nucleus;MF:metal ion binding;MF:nucleic acid binding;MF:DNA binding;	------	------	------	------	ENOG410ZQ61;ENOG410ZQ61;ENOG410ZQ61	S:Function unknown;	------	------	PF03184	DDE_1	DDE superfamily endonuclease
TRINITY_DN15754_c0_g1		8.39	6.4	7.69	33.53	32.84	22.22	7.49333	29.53	------	------	------	------	------	------	------	------	------	------	------	------	------
TRINITY_DN16169_c0_g1	Putative transcription factor SOX-14 [Eumeta japonica]	0.34	0.47	0.74	1.1	1.47	1.34	0.516667	1.30333	GO:0005634;GO:0003677	CC:nucleus;MF:DNA binding;	K23581	SOX4	map05206	MicroRNAs in cancer	ENOG4111RFD;ENOG4111RFD;ENOG4111RFD	B:Chromatin structure and dynamics;	------	------	------	------	------
TRINITY_DN16245_c0_g1	protein-glucosylgalactosylhydroxylysine glucosidase-like [Hyposmocoma kahamanoa]	0.07	0.36	0.16	3.15	2.95	1.38	0.196667	2.49333	GO:0005975;GO:0003824	BP:carbohydrate metabolic process;MF:catalytic activity;	K22078	PGGHG, ATHL1	------	------	COG1554	G:Carbohydrate transport and metabolism	sp|F1NZI4|PGGHG_CHICK;	Protein-glucosylgalactosylhydroxylysine glucosidase OS=Gallus gallus OX=9031 GN=PGGHG PE=1 SV=3;	PF03632;PF10222	Glyco_hydro_65m;DUF2152	Glycosyl hydrolase family 65 central catalytic domain;Uncharacterized conserved protein
TRINITY_DN1630_c0_g1		1.95	3.28	2.96	13.97	13.43	13.58	2.73	13.66	------	------	------	------	------	------	------	------	------	------	------	------	------
TRINITY_DN1632_c0_g1		204.63	220.59	205.18	550.07	535.5	576.91	210.133	554.16	------	------	------	------	------	------	------	------	------	------	------	------	------
TRINITY_DN16410_c0_g1		0	0.09	0	2.51	2.68	1.63	0.03	2.27333	------	------	------	------	------	------	------	------	------	------	------	------	------
TRINITY_DN16496_c2_g1		1.41	2.71	3.71	7.21	9.22	7.06	2.61	7.83	------	------	------	------	------	------	------	------	------	------	------	------	------
TRINITY_DN16578_c0_g1	ejaculatory bulb-specific protein 3-like [Trichoplusia ni]	0.65	3.21	3.56	7.93	18.44	12.2	2.47333	12.8567	------	------	------	------	------	------	ENOG4111U5H	S:Function unknown	sp|E0X9F6|THAP1_THAPI;	Allergen Tha p 1 OS=Thaumetopoea pityocampa OX=208016 PE=1 SV=1;	PF03392	OS-D	Insect pheromone-binding family, A10/OS-D
TRINITY_DN16607_c0_g1		21.21	26.94	20.24	101.26	68.74	79.6	22.7967	83.2	------	------	------	------	------	------	------	------	------	------	------	------	------
TRINITY_DN1669_c0_g1	uncharacterized protein LOC116773322 isoform X1 [Danaus plexippus plexippus]	0.24	0.49	1.01	1.45	1.78	1.92	0.58	1.71667	GO:0006520;GO:0004067	BP:cellular amino acid metabolic process;MF:asparaginase activity;	------	------	------	------	ENOG410XTWH;ENOG410XTWH	S:Function unknown;	------	------	PF14924	DUF4497	Protein of unknown function
TRINITY_DN1675_c0_g5		0	0	0	1.46	4.91	5.33	0	3.9	------	------	------	------	------	------	------	------	------	------	------	------	------
TRINITY_DN16816_c0_g1		0.08	0.23	0.08	2.61	2.45	2.1	0.13	2.38667	------	------	------	------	------	------	------	------	------	------	------	------	------
TRINITY_DN17016_c0_g2		0	0.02	0	1.03	1.27	1.65	0.006667	1.31667	------	------	------	------	------	------	ENOG410ZTGJ	S:Function unknown	------	------	PF07103;PF04828	DUF1365;GFA	Protein of unknown function;Glutathione-dependent formaldehyde-activating enzyme
TRINITY_DN1707_c1_g1	tigger transposable element-derived protein 6-like [Nilaparvata lugens]	28.39	14.46	16.54	1326.32	1473.81	1733.34	19.7967	1511.16	GO:0016021;GO:0005634;GO:0046872;GO:0003677	CC:integral component of membrane;CC:nucleus;MF:metal ion binding;MF:DNA binding;	------	------	------	------	ENOG41120I4;ENOG41120I4;ENOG41120I4	S:Function unknown;	------	------	PF05225;PF03184	HTH_psq;DDE_1	helix-turn-helix, Psq domain;DDE superfamily endonuclease
TRINITY_DN1707_c1_g2	TIL [Ostrinia furnacalis]	6.27	2.32	2.29	364.72	338.45	406.37	3.62667	369.847	------	------	------	------	------	------	------	------	------	------	PF01826	TIL	Trypsin Inhibitor like cysteine rich domain
TRINITY_DN17251_c0_g2		2.05	1.48	3.35	28.8	32.59	25.66	2.29333	29.0167	------	------	------	------	------	------	------	------	------	------	------	------	------
TRINITY_DN17348_c0_g1	PREDICTED: serine protease easter [Tribolium castaneum]	1.24	0.34	0.85	3.51	3.54	3.14	0.81	3.39667	GO:0005576;GO:0004252	CC:extracellular region;MF:serine-type endopeptidase activity;	------	------	------	------	COG5640	O:Posttranslational modification, protein turnover, chaperones	sp|A0A126GUP6|MP1_DROME;	Melanization protease 1 OS=Drosophila melanogaster OX=7227 GN=MP1 PE=1 SV=1;	PF00089;PF12032	Trypsin;CLIP	Trypsin;Regulatory CLIP domain of proteinases
TRINITY_DN1768_c0_g1		3.11	3.98	2.88	22.6	13.2	19.5	3.32333	18.4333	------	------	------	------	------	------	------	------	------	------	------	------	------
TRINITY_DN177_c1_g1		0.36	0.27	0.4	1.63	1.76	1.9	0.343333	1.76333	------	------	------	------	------	------	------	------	------	------	------	------	------
TRINITY_DN1781_c3_g1	hypothetical protein EVAR_87816_1 [Eumeta japonica]	0	0.32	0.16	2.17	2.41	2.47	0.16	2.35	GO:0006888;GO:0016021;GO:0005789;GO:0008381	BP:ER to Golgi vesicle-mediated transport;CC:integral component of membrane;CC:endoplasmic reticulum membrane;MF:mechanically-gated ion channel activity;	------	------	------	------	------	------	------	------	------	------	------
TRINITY_DN1805_c0_g2		5.71	5.43	7.6	20.86	24.77	26.58	6.24667	24.07	------	------	------	------	------	------	------	------	------	------	------	------	------
TRINITY_DN180_c0_g2		0	0	0	4.4	2.65	3.34	0	3.46333	------	------	------	------	------	------	------	------	------	------	------	------	------
TRINITY_DN1810_c0_g1	ras-related GTP-binding protein A [Manduca sexta]	5.87	6.21	15.26	19.34	25.75	23.38	9.11333	22.8233	GO:0005525	MF:GTP binding;	K16185	RRAGA_B	map05131;map05131;map05131	Shigellosis;	ENOG410XQ0R	S:Function unknown	sp|Q3SX43|RRAGA_BOVIN;	Ras-related GTP-binding protein A OS=Bos taurus OX=9913 GN=RRAGA PE=2 SV=1;	PF04670;PF00071;PF08477;PF00025;PF01926	Gtr1_RagA;Ras;Roc;Arf;MMR_HSR1	Gtr1/RagA G protein conserved region;Ras family;Ras of Complex, Roc, domain of DAPkinase;ADP-ribosylation factor family;50S ribosome-binding GTPase
TRINITY_DN18122_c0_g1	tigger transposable element-derived protein 4-like [Spodoptera litura]	7.55	9.51	14.83	24.72	37.91	26.45	10.63	29.6933	GO:0005634;GO:0003677	CC:nucleus;MF:DNA binding;	------	------	------	------	ENOG4110CDI	S:Function unknown	------	------	PF04218;PF13936;PF13384	CENP-B_N;HTH_38;HTH_23	CENP-B N-terminal DNA-binding domain;Helix-turn-helix domain;Homeodomain-like domain
TRINITY_DN18134_c0_g1	peptidoglycan-recognition protein 2 isoform X2 [Harpegnathos saltator]	85.81	61.79	55.35	368.87	368.88	459.15	67.65	398.967	GO:0045087;GO:0009253;GO:0008745;GO:0042834;GO:0008270	BP:innate immune response;BP:peptidoglycan catabolic process;MF:N-acetylmuramoyl-L-alanine amidase activity;MF:peptidoglycan binding;MF:zinc ion binding;	K01446	PGRP	------	------	ENOG4111PQD;ENOG4111PQD	L:Replication, recombination and repair;	sp|O76537|PGRP_TRINI;	Peptidoglycan recognition protein OS=Trichoplusia ni OX=7111 GN=PGRP PE=1 SV=1;	------	------	------
TRINITY_DN18152_c0_g2	PREDICTED: uncharacterized protein LOC107067612 [Polistes dominula]	3.3	3.37	5.22	9.34	10.94	10.45	3.96333	10.2433	------	------	------	------	------	------	------	------	------	------	------	------	------
TRINITY_DN18211_c0_g1	defense protein 3-like [Bicyclus anynana]	210.59	190.95	196.51	1192.14	721.73	895.41	199.35	936.427	GO:0019731;GO:0005615	BP:antibacterial humoral response;CC:extracellular space;	------	------	------	------	ENOG410ZBQ8	S:Function unknown	sp|Q5MGE6|DFP3_LONON;	Defense protein 3 OS=Lonomia obliqua OX=304329 PE=2 SV=1;	PF03769	Attacin_C	Attacin, C-terminal region
TRINITY_DN18211_c0_g2		0	0	0	2.41	6.21	13.99	0	7.53667	------	------	------	------	------	------	------	------	------	------	PF03769	Attacin_C	Attacin, C-terminal region
TRINITY_DN1821_c0_g1	4-aminobutyrate aminotransferase, mitochondrial [Galleria mellonella]	0.15	0.54	0.91	2.76	3.23	3.47	0.533333	3.15333	GO:0009448;GO:0034386;GO:0030170;GO:0003867	BP:gamma-aminobutyric acid metabolic process;MF:4-aminobutyrat;MF:pyridoxal phosphate binding;MF:4-aminobutyrate transaminase activity;	K13524	ABAT	map00640;map00640;map00640;map00640;map00640;map00640	Propanoate metabolism;	COG0160	V:Defense mechanisms	sp|P61922|GABT_MOUSE;	4-aminobutyrate aminotransferase, mitochondrial OS=Mus musculus OX=10090 GN=Abat PE=1 SV=1;	PF00202	Aminotran_3	Aminotransferase class-III
TRINITY_DN1823_c0_g1	PREDICTED: defensin [Nicrophorus vespilloides]	607.99	739.65	841.61	17481.8	18782.7	19725.8	729.75	18663.4	GO:0006952;GO:0005576	BP:defense response;CC:extracellular region;	K20668	DEF	map04624	Toll and Imd signaling pathway	------	------	------	------	PF01097	Defensin_2	Arthropod defensin
TRINITY_DN18419_c0_g1	uncharacterized protein LOC113399916 [Vanessa tameamea]	1.98	2.56	3.57	37.49	12.57	8.58	2.70333	19.5467	------	------	------	------	------	------	------	------	------	------	------	------	------
TRINITY_DN18438_c0_g8		0	0.22	0.05	1.38	1.72	3.01	0.09	2.03667	------	------	------	------	------	------	ENOG410ZDMK;ENOG410ZDMK	C:Energy production and conversion;	------	------	PF10342;PF14610	GPI-anchored;Psg1	Ser-Thr-rich glycosyl-phosphatidyl-inositol-anchored membrane family;Ykl077w/Psg1
TRINITY_DN18454_c0_g1	gloverin-like [Hyposmocoma kahamanoa]	61.91	118.62	52.48	3832.56	2083.79	2707.61	77.67	2874.65	GO:0019731;GO:0005615	BP:antibacterial humoral response;CC:extracellular space;	------	------	------	------	------	------	------	------	PF10793	Gloverin	Gloverin-like protein
TRINITY_DN1847_c0_g2		3.74	4.73	7.85	14.32	19.21	18.74	5.44	17.4233	------	------	------	------	------	------	------	------	------	------	------	------	------
TRINITY_DN18502_c0_g2	membrane-bound alkaline phosphatase-like isoform X2 [Helicoverpa armigera]	1.67	3.98	2.99	19.7	7.9	7.2	2.88	11.6	GO:0004035	MF:alkaline phosphatase activity;	K01077	E3.1.3.1, phoA, phoB	map00730;map00730	Thiamine metabolism;	COG1785	P:Inorganic ion transport and metabolism	sp|P29523|PPB_BOMMO;	Membrane-bound alkaline phosphatase OS=Bombyx mori OX=7091 GN=Alp-m PE=1 SV=4;	PF00245	Alk_phosphatase	Alkaline phosphatase
TRINITY_DN1852_c0_g1	uncharacterized protein LOC114344978 [Diabrotica virgifera virgifera]	4.31	6.22	4.27	12.4	14.52	17.2	4.93333	14.7067	GO:0016021	CC:integral component of membrane;	------	------	------	------	COG2801	L:Replication, recombination and repair	sp|P10401|POLY_DROME;	Retrovirus-related Pol polyprotein from transposon gypsy OS=Drosophila melanogaster OX=7227 GN=pol PE=4 SV=1;	------	------	------
TRINITY_DN1852_c0_g2	uncharacterized protein LOC115879974 isoform X1 [Sitophilus oryzae]	0.77	2.72	1.83	7.05	7.24	9.96	1.77333	8.08333	------	------	------	------	------	------	------	------	------	------	PF12259	Baculo_F	Baculovirus F protein
TRINITY_DN18533_c1_g1		0.14	0	0	1.91	1.7	1.34	0.046667	1.65	------	------	------	------	------	------	------	------	------	------	------	------	------
TRINITY_DN18534_c0_g3	aminopeptidase N [Vanessa tameamea]	0.35	1.1	0.46	6.21	2.19	2.4	0.636667	3.6	GO:0004177;GO:0008270;GO:0008237	MF:aminopeptidase activity;MF:zinc ion binding;MF:metallopeptidase activity;	------	------	------	------	COG0308	J:Translation, ribosomal structure and biogenesis	sp|P79098|AMPN_BOVIN;	Aminopeptidase N OS=Bos taurus OX=9913 GN=ANPEP PE=2 SV=4;	PF11838;PF17900;PF01433	ERAP1_C;Peptidase_M1_N;Peptidase_M1	ERAP1-like C-terminal domain;Peptidase M1 N-terminal domain;Peptidase family M1 domain
TRINITY_DN1858_c0_g4		7.04	6	9.47	17.34	25.97	21.64	7.50333	21.65	------	------	------	------	------	------	------	------	------	------	------	------	------
TRINITY_DN185_c1_g2		0.82	1.26	2.15	5.04	5	4.03	1.41	4.69	------	------	------	------	------	------	------	------	------	------	------	------	------
TRINITY_DN1866_c0_g1	hypothetical protein X777_02025 [Ooceraea biroi]	0.46	0.41	1.03	1.91	2.41	2.4	0.633333	2.24	------	------	------	------	------	------	ENOG4112CQU;ENOG4112CQU;ENOG4112CQU;ENOG4112CQU;ENOG4112CQU	S:Function unknown;	------	------	------	------	------
TRINITY_DN18714_c0_g1	putative phospholipase B-like lamina ancestor [Galleria mellonella]	3.67	5.27	8.85	13.49	16.84	16.72	5.93	15.6833	GO:0016042;GO:0016021;GO:0004620	BP:lipid catabolic process;CC:integral component of membrane;MF:phospholipase activity;	------	------	------	------	ENOG410XQRV	Q:Secondary metabolites biosynthesis, transport and catabolism	sp|Q9VRK8|PLBL_DROME;	Putative phospholipase B-like lamina ancestor OS=Drosophila melanogaster OX=7227 GN=lama PE=2 SV=3;	PF04916	Phospholip_B	Phospholipase B
TRINITY_DN18812_c1_g1	cecropin-like [Ostrinia furnacalis]	42.92	16.37	5.75	462.7	505.99	483.41	21.68	484.033	GO:0045087;GO:0019731;GO:0005576	BP:innate immune response;BP:antibacterial humoral response;CC:extracellular region;	K20696	CEC	map04624	Toll and Imd signaling pathway	ENOG4110SD6	S:Function unknown	sp|P50722|CE3F_HYPCU;	Hyphancin-3F OS=Hyphantria cunea OX=39466 PE=3 SV=1;	PF00272	Cecropin	Cecropin family
TRINITY_DN18848_c0_g4	testis-specific serine/threonine-protein kinase 2 [Hyposmocoma kahamanoa]	0.09	0.31	0.81	1.82	3.3	2.5	0.403333	2.54	GO:0004674;GO:0005524	MF:protein serine/threonine kinase activity;MF:ATP binding;	K08811	TSSK, STK22	------	------	COG0515	O:Posttranslational modification, protein turnover, chaperones	sp|Q3SZW1|TSSK1_BOVIN;	Testis-specific serine/threonine-protein kinase 1 OS=Bos taurus OX=9913 GN=TSSK1B PE=2 SV=1;	PF00069;PF07714;PF14531	Pkinase;PK_Tyr_Ser-Thr;Kinase-like	Protein kinase domain;Protein tyrosine and serine/threonine kinase;Kinase-like
TRINITY_DN18916_c0_g1	glutathione S-transferase epsilon 3 [Heortia vitessoides]	0	0.33	0.24	4.52	1.95	1.44	0.19	2.63667	GO:0016740;GO:0004364	MF:transferase activity;MF:glutathione transferase activity;	K00799	GST, gst	map00480;map00480;map00480;map00480;map00480;map00480;map00480;map00480;map00480	Glutathione metabolism;	COG0625	O:Posttranslational modification, protein turnover, chaperones	sp|P46430|GSTT1_MANSE;	Glutathione S-transferase 1 OS=Manduca sexta OX=7130 GN=GST1 PE=2 SV=1;	PF13417;PF02798;PF13409;PF14497;PF00043;PF13410	GST_N_3;GST_N;GST_N_2;GST_C_3;GST_C;GST_C_2	Glutathione S-transferase, N-terminal domain;Glutathione S-transferase, N-terminal domain;Glutathione S-transferase, N-terminal domain;Glutathione S-transferase, C-terminal domain;Glutathione S-transferase, C-terminal domain;Glutathione S-transferase, C-terminal domain
TRINITY_DN19020_c0_g2	hypothetical protein ILUMI_19072 [Ignelater luminosus]	0.59	0.4	1.48	1.71	3.86	4.12	0.823333	3.23	------	------	------	------	------	------	------	------	------	------	------	------	------
TRINITY_DN19075_c0_g1		3.81	5.16	6.67	24.67	27.05	20.5	5.21333	24.0733	------	------	------	------	------	------	------	------	------	------	------	------	------
TRINITY_DN19126_c0_g2	protein GVQW3-like [Camponotus floridanus]	1.24	1.8	3.23	5.15	7.15	4.89	2.09	5.73	GO:0032259;GO:0008168	BP:methylation;MF:methyltransferase activity;	------	------	------	------	------	------	------	------	------	------	------
TRINITY_DN19251_c0_g1		0.61	0.12	0	6.94	4.94	5.07	0.243333	5.65	------	------	------	------	------	------	------	------	------	------	------	------	------
TRINITY_DN1925_c0_g1		0.53	0	0	8.27	12.18	8.5	0.176667	9.65	------	------	------	------	------	------	------	------	------	------	------	------	------
TRINITY_DN19360_c0_g4		0	0	0.19	2.85	3.02	6.91	0.063333	4.26	------	------	------	------	------	------	------	------	------	------	------	------	------
TRINITY_DN1943_c0_g1	PREDICTED: uncharacterized protein LOC105386217 isoform X1 [Plutella xylostella]	0.92	2.71	3.11	4.96	5.57	6.48	2.24667	5.67	GO:0016021	CC:integral component of membrane;	------	------	------	------	------	------	------	------	------	------	------
TRINITY_DN19479_c0_g1		1.12	0.09	2.16	2.5	2.72	3.9	1.12333	3.04	------	------	------	------	------	------	------	------	------	------	------	------	------
TRINITY_DN19638_c0_g1		64.88	73.57	81.58	326.92	448.2	510.43	73.3433	428.517	------	------	------	------	------	------	------	------	------	------	------	------	------
TRINITY_DN19699_c0_g2	neuropeptide receptor A10 [Bombyx mori]	0.69	1.23	1.2	2.23	3.48	1.99	1.04	2.56667	GO:0016021;GO:0004983	CC:integral component of membrane;MF:neuropeptide Y receptor activity;	K04209	NPFR	------	------	ENOG410XRW9	S:Function unknown	sp|P49683|PRLHR_HUMAN;	Prolactin-releasing peptide receptor OS=Homo sapiens OX=9606 GN=PRLHR PE=1 SV=3;	PF00001;PF10320;PF10328;PF10324	7tm_1;7TM_GPCR_Srsx;7TM_GPCR_Srx;7TM_GPCR_Srw	7 transmembrane receptor;Serpentine type 7TM GPCR chemoreceptor Srsx;Serpentine type 7TM GPCR chemoreceptor Srx;Serpentine type 7TM GPCR chemoreceptor Srw
TRINITY_DN19755_c0_g4		1.23	1.73	2.99	8.65	7.35	5.34	1.98333	7.11333	------	------	------	------	------	------	------	------	------	------	------	------	------
TRINITY_DN19889_c0_g2		0.14	0.04	0	9.32	8.32	7.04	0.06	8.22667	------	------	------	------	------	------	------	------	------	------	------	------	------
TRINITY_DN19924_c0_g1	uncharacterized protein C1orf194 [Spodoptera litura]	0	0.34	0.98	3.68	3.92	2.58	0.44	3.39333	------	------	------	------	------	------	ENOG41127VW	S:Function unknown	sp|Q5T5A4|CA194_HUMAN;	Uncharacterized protein C1orf194 OS=Homo sapiens OX=9606 GN=C1orf194 PE=2 SV=1;	PF12494	DUF3695	Protein of unknown function
TRINITY_DN19948_c0_g1	alpha-crystallin B chain-like [Ostrinia furnacalis]	0	1.49	0.72	7.26	3.71	3.12	0.736667	4.69667	------	------	K09542	CRYAB	map04213;map04213	Longevity regulating pathway - multiple species;	ENOG410YERS	O:Posttranslational modification, protein turnover, chaperones	sp|P02516|HSP23_DROME;	Heat shock protein 23 OS=Drosophila melanogaster OX=7227 GN=Hsp23 PE=2 SV=2;	PF00011	HSP20	Hsp20/alpha crystallin family
TRINITY_DN2028_c2_g3	nucleoporin NUP145-like [Manduca sexta]	3.56	5.51	6.13	16.24	16.94	19.16	5.06667	17.4467	GO:0016021	CC:integral component of membrane;	K04266	ADORA2A, ADOR	map04024;map04024;map04024;map04024;map04024;map04024;map04024	cAMP signaling pathway;	ENOG4110RYJ;ENOG4110RYJ;ENOG4110RYJ	S:Function unknown;	------	------	------	------	------
TRINITY_DN2038_c0_g1	chitotriosidase-1-like [Diabrotica virgifera virgifera]	0	0	0	1.32	0.75	1.51	0	1.19333	GO:0005975;GO:0006032;GO:0005737;GO:0005576;GO:0008061;GO:0004553;GO:0004568	BP:carbohydrate metabolic process;BP:chitin catabolic process;CC:cytoplasm;CC:extracellular region;MF:chitin binding;MF:hydrolase activity, hydrolyzing O-glycosyl compounds;MF:chitinase activity;	pxb;K01183	;E3.2.1.14	map00520	Amino sugar and nucleotide sugar metabolism	COG3325	S:Function unknown	sp|A6N6J0|CHI46_TRIHA;	Endochitinase 46 OS=Trichoderma harzianum OX=5544 GN=chit46 PE=1 SV=1;	PF00704	Glyco_hydro_18	Glycosyl hydrolases family 18
TRINITY_DN20526_c0_g2	phosphatidylserine decarboxylase proenzyme, mitochondrial [Spodoptera litura]	0.48	0.88	0.66	3.9	3.48	3.06	0.673333	3.48	GO:0006646;GO:0016540;GO:0008654;GO:0031305;GO:0004609	BP:phosphatidylethanolamine biosynthetic process;BP:protein autoprocessing;BP:phospholipid biosynthetic process;CC:integral component of mitochondrial inner membrane;MF:phosphatidylserine decarboxylase activity;	K01613	psd, PISD	map00564	Glycerophospholipid metabolism	COG0688	S:Function unknown	sp|P27465|PISD_CRIGR;	Phosphatidylserine decarboxylase proenzyme, mitochondrial OS=Cricetulus griseus OX=10029 GN=Pisd PE=1 SV=2;	PF02666	PS_Dcarbxylase	Phosphatidylserine decarboxylase
TRINITY_DN20577_c0_g1	putative neuropeptide precursor protein isoform X2 [Hyposmocoma kahamanoa]	0.43	0.36	0.36	2.72	0.87	1.43	0.383333	1.67333	GO:0005737;GO:0005576	CC:cytoplasm;CC:extracellular region;	------	------	------	------	ENOG4110RMT	S:Function unknown	sp|B9WZ56|NEUPP_BOMMO;	Putative neuropeptide precursor protein OS=Bombyx mori OX=7091 PE=1 SV=1;	------	------	------
TRINITY_DN20996_c0_g1		10.45	25.43	24.41	49.45	48.18	52.86	20.0967	50.1633	------	------	------	------	------	------	------	------	------	------	------	------	------
TRINITY_DN21129_c0_g1		0	0	0	4.74	7.08	4.81	0	5.54333	------	------	------	------	------	------	------	------	------	------	------	------	------
TRINITY_DN21334_c0_g1	nucleolar complex protein 2 homolog isoform X5 [Helicoverpa armigera]	1.1	1.25	1.71	5.07	4.25	5.9	1.35333	5.07333	GO:0016021	CC:integral component of membrane;	------	------	------	------	ENOG4110QXV	S:Function unknown	------	------	------	------	------
TRINITY_DN21349_c0_g1	putative defense protein Hdd11 [Pieris rapae]	4081.59	3067.49	3106.06	17911.7	22467.3	22638	3418.38	21005.7	GO:0045087;GO:0042832;GO:0042742;GO:0005576	BP:innate immune response;BP:defense response to protozoan;BP:defense response to bacterium;CC:extracellular region;	------	------	------	------	ENOG41123CK	S:Function unknown	sp|O96382|DFP11_HYPCU;	Putative defense protein Hdd11 OS=Hyphantria cunea OX=39466 PE=2 SV=1;	PF02014	Reeler	Reeler domain
TRINITY_DN215_c0_g1	heat shock protein cognate 70-3 [Laodelphax striatellus]	0	0	0	1.01	1.33	1.73	0	1.35667	GO:0005524	MF:ATP binding;	K09490	HSPA5, BIP	map04918;map04918;map04918;map04918	Thyroid hormone synthesis;	COG0443	O:Posttranslational modification, protein turnover, chaperones	sp|P78695|BIP_NEUCR;	Endoplasmic reticulum chaperone BiP OS=Neurospora crassa;	PF00012;PF06723;PF08841	HSP70;MreB_Mbl;DDR	Hsp70 protein;MreB/Mbl protein;Diol dehydratase reactivase ATPase-like domain
TRINITY_DN21782_c0_g2		0.12	0.23	0.46	3.26	1.31	4.23	0.27	2.93333	------	------	------	------	------	------	------	------	------	------	------	------	------
TRINITY_DN21933_c0_g3		0.94	1.19	0.96	3.67	4.78	3.39	1.03	3.94667	------	------	------	------	------	------	------	------	------	------	------	------	------
TRINITY_DN21944_c0_g1		8.89	10.56	22.75	56.32	63.93	43.38	14.0667	54.5433	------	------	------	------	------	------	------	------	------	------	------	------	------
TRINITY_DN22003_c0_g2	paramyosin-like isoform X1 [Galleria mellonella]	0.22	0.29	0.35	1.19	1.05	1.34	0.286667	1.19333	------	------	K16479	ODF2	------	------	ENOG4111XWH	Z:Cytoskeleton	sp|Q5BJF6|ODFP2_HUMAN;	Outer dense fiber protein 2 OS=Homo sapiens OX=9606 GN=ODF2 PE=1 SV=1;	PF08657	DASH_Spc34	DASH complex subunit Spc34
TRINITY_DN2216_c0_g1	PREDICTED: cytochrome P450 9e2-like [Plutella xylostella]	17.82	2.59	14.15	33.67	11.19	10.33	11.52	18.3967	GO:0016021;GO:0005506;GO:0016705;GO:0004497;GO:0020037	CC:integral component of membrane;MF:iron ion binding;MF:oxidoreductase activity, acting on paired donors, with incorporation or reduction of molecular oxygen;MF:monooxygenase activity;MF:heme binding;	K14999	CYP6	------	------	COG2124	Q:Secondary metabolites biosynthesis, transport and catabolism	sp|Q964T2|CP9E2_BLAGE;	Cytochrome P450 9e2 OS=Blattella germanica OX=6973 GN=CYP9E2 PE=2 SV=1;	PF00067	p450	Cytochrome P450
TRINITY_DN22233_c0_g1		400.44	440.63	325.34	4345.35	2416.31	3597.28	388.803	3452.98	------	------	------	------	------	------	------	------	------	------	------	------	------
TRINITY_DN22233_c0_g2		217.89	230.39	225.43	2637.35	1594.86	2176.97	224.57	2136.39	------	------	------	------	------	------	------	------	------	------	------	------	------
TRINITY_DN2228_c0_g1	uncharacterized protein LOC113399916 [Vanessa tameamea]	551.28	391.88	399.51	3847.69	3015.48	3523.62	447.557	3462.26	GO:0050832;GO:0050830;GO:0031640;GO:0045087;GO:0005615	BP:defense response to fungus;BP:defense response to Gram-positive bacterium;BP:killing of cells of other organism;BP:innate immune response;CC:extracellular space;	------	------	------	------	------	------	sp|P85214|PROP1_GALME;	Proline-rich antimicrobial peptide 1 OS=Galleria mellonella OX=7137 PE=1 SV=1;	------	------	------
TRINITY_DN22408_c0_g1	PREDICTED: UPF0691 protein C9orf116 [Plutella xylostella]	0	0.6	0.58	3.17	4.82	6.97	0.393333	4.98667	------	------	------	------	------	------	ENOG4111ZK1	S:Function unknown	sp|Q5BN46|CI116_HUMAN;	UPF0691 protein C9orf116 OS=Homo sapiens OX=9606 GN=C9orf116 PE=1 SV=1;	PF14892	DUF4490	Domain of unknown function
TRINITY_DN2242_c0_g2		0	0	0.91	2.26	2.61	2.84	0.303333	2.57	------	------	------	------	------	------	------	------	------	------	------	------	------
TRINITY_DN2242_c3_g1		1.73	3.55	4.6	12.87	13.57	14.41	3.29333	13.6167	------	------	------	------	------	------	------	------	------	------	------	------	------
TRINITY_DN22437_c0_g1	THAP domain-containing protein [Operophtera brumata]	0	0	0.33	12.39	2.21	4.9	0.11	6.5	GO:0006313;GO:0004803;GO:0003677	BP:transposition, DNA-mediated;MF:transposase activity;MF:DNA binding;	K23209	THAP9	------	------	ENOG410Z518	S:Function unknown	sp|Q9H5L6|THAP9_HUMAN;	DNA transposase THAP9 OS=Homo sapiens OX=9606 GN=THAP9 PE=1 SV=2;	------	------	------
TRINITY_DN22473_c0_g2		0.4	0.57	0.89	1.76	1.75	1.38	0.62	1.63	------	------	------	------	------	------	------	------	------	------	------	------	------
TRINITY_DN2262_c0_g4		0.3	0	0.27	3.52	3.89	4.52	0.19	3.97667	------	------	------	------	------	------	------	------	------	------	------	------	------
TRINITY_DN22736_c0_g2		0	0	0.61	1.97	1.75	4.08	0.203333	2.6	------	------	------	------	------	------	------	------	------	------	------	------	------
TRINITY_DN227_c1_g1	hypothetical protein B5V51_6878 [Heliothis virescens]	4.5	6.86	10.87	27.52	21.18	18.35	7.41	22.35	GO:0016021	CC:integral component of membrane;	------	------	------	------	------	------	------	------	------	------	------
TRINITY_DN2280_c0_g1		0	0.23	0.22	34.64	39.32	34.49	0.15	36.15	------	------	------	------	------	------	------	------	------	------	------	------	------
TRINITY_DN2310_c3_g1	Larval cuticle protein LCP-30 [Eumeta japonica]	56.68	80.37	96.81	198.7	223.59	201.02	77.9533	207.77	GO:0042302	MF:structural constituent of cuticle;	------	------	------	------	ENOG41112Q7;ENOG41112Q7;ENOG41112Q7	S:Function unknown;	sp|Q08738|CU30_BOMMO;	Larval cuticle protein LCP-30 OS=Bombyx mori OX=7091 GN=LCP30 PE=1 SV=2;	PF00379	Chitin_bind_4	Insect cuticle protein
TRINITY_DN23125_c0_g1		0	0	0	4.61	5.16	10.8	0	6.85667	------	------	------	------	------	------	------	------	------	------	------	------	------
TRINITY_DN23125_c0_g2		0	0	0	10.97	15.74	6.92	0	11.21	------	------	------	------	------	------	------	------	------	------	------	------	------
TRINITY_DN23243_c0_g1		0.27	0.7	2.64	22.09	18.83	11.72	1.20333	17.5467	------	------	------	------	------	------	------	------	------	------	------	------	------
TRINITY_DN2360_c0_g5	Reverse transcriptase domain-containing protein [Aphis craccivora]	0.61	0.85	2.21	4.45	4.97	4.79	1.22333	4.73667	GO:0003964	MF:RNA-directed DNA polymerase activity;	------	------	------	------	ENOG410Y65V;ENOG410Y65V;ENOG410Y65V	S:Function unknown;	sp|Q95SX7|RTBS_DROME;	Probable RNA-directed DNA polymerase from transposon BS OS=Drosophila melanogaster OX=7227 GN=RTase PE=2 SV=1;	PF00078;PF14529;PF03372	RVT_1;Exo_endo_phos_2;Exo_endo_phos	Reverse transcriptase;Endonuclease-reverse transcriptase;Endonuclease/Exonuclease/phosphatase family
TRINITY_DN24067_c0_g1		6.77	11.13	13.4	64.39	72.36	76.33	10.4333	71.0267	------	------	------	------	------	------	------	------	------	------	------	------	------
TRINITY_DN2412_c0_g1	uncharacterized protein LOC101739641 [Bombyx mori]	0.38	0.33	0.65	1.6	1.93	1.74	0.453333	1.75667	------	------	------	------	------	------	ENOG4112APQ	S:Function unknown	------	------	------	------	------
TRINITY_DN2428_c1_g1	transcription factor kayak isoform X2 [Spodoptera litura]	2.62	2.99	3.2	9.93	10.22	10.06	2.93667	10.07	------	------	K09031	FOSLN	map04013;map04013;map04013	MAPK signaling pathway - fly;	ENOG4111CH5	K:Transcription	sp|B4JYN3|FOSL_DROGR;	Transcription factor kayak OS=Drosophila grimshawi OX=7222 GN=kay PE=3 SV=1;	PF00170;PF07716;PF03131	bZIP_1;bZIP_2;bZIP_Maf	bZIP transcription factor;Basic region leucine zipper;bZIP Maf transcription factor
TRINITY_DN2436_c2_g1		4.84	2.39	7.42	14.96	22.12	11.58	4.88333	16.22	------	------	------	------	------	------	------	------	------	------	------	------	------
TRINITY_DN2450_c0_g1	cytochrome P450 4C1-like [Bicyclus anynana]	0.39	0.55	0.72	2.52	1.88	1.38	0.553333	1.92667	GO:0005506;GO:0016705;GO:0004497;GO:0020037	MF:iron ion binding;MF:oxidoreductase activity, acting on paired donors, with incorporation or reduction of molecular oxygen;MF:monooxygenase activity;MF:heme binding;	K15001	CYP4	------	------	COG2124;COG2124	Q:Secondary metabolites biosynthesis, transport and catabolism;	sp|Q9DBW0|CP4V2_MOUSE;	Cytochrome P450 4V2 OS=Mus musculus OX=10090 GN=Cyp4v2 PE=1 SV=1;	PF00067	p450	Cytochrome P450
TRINITY_DN245_c0_g1	A disintegrin and metalloproteinase with thrombospondin motifs 14-like [Bicyclus anynana]	0.85	0.81	1.7	2.7	3.36	2.49	1.12	2.85	GO:0004222	MF:metalloendopeptidase activity;	------	------	------	------	ENOG410XS6N;ENOG410XS6N	S:Function unknown;	sp|Q8TE57|ATS16_HUMAN;	A disintegrin and metalloproteinase with thrombospondin motifs 16 OS=Homo sapiens OX=9606 GN=ADAMTS16 PE=2 SV=3;	PF01562;PF13574;PF13688;PF01421;PF17771;PF13583;PF13582	Pep_M12B_propep;Reprolysin_2;Reprolysin_5;Reprolysin;ADAM_CR_2;Reprolysin_4;Reprolysin_3	Reprolysin family propeptide;Metallo-peptidase family M12B Reprolysin-like;Metallo-peptidase family M12;Reprolysin;ADAM cysteine-rich domain;Metallo-peptidase family M12B Reprolysin-like;Metallo-peptidase family M12B Reprolysin-like
TRINITY_DN24648_c1_g1		0.68	0.32	0.26	5.85	18	24.2	0.42	16.0167	------	------	------	------	------	------	------	------	------	------	------	------	------
TRINITY_DN2472_c0_g1	Dual specificity protein phosphatase 23 [Papilio xuthus]	0.45	0.6	1.91	10.98	10.47	8.59	0.986667	10.0133	GO:0004725;GO:0008138	MF:protein tyrosine phosphatase activity;MF:protein tyrosine/serine/threonine phosphatase activity;	K14165	K14165	------	------	COG2453	T:Signal transduction mechanisms	sp|Q6NT99|DUS23_MOUSE;	Dual specificity protein phosphatase 23 OS=Mus musculus OX=10090 GN=Dusp23 PE=1 SV=1;	PF00782;PF00102;PF14566	DSPc;Y_phosphatase;PTPlike_phytase	Dual specificity phosphatase, catalytic domain;Protein-tyrosine phosphatase;Inositol hexakisphosphate
TRINITY_DN2474_c0_g6	hypothetical protein Cfor_03805, partial [Coptotermes formosanus]	0.03	0	0.05	1.15	1.53	1.61	0.026667	1.43	------	------	K09553	STIP1	map05020	Prion diseases	ENOG410XTCJ	S:Function unknown	sp|Q9USI5|STI1_SCHPO;	Heat shock protein sti1 homolog OS=Schizosaccharomyces pombe;	PF00515;PF17830;PF07719;PF13414;PF13432;PF13181;PF13424;PF14559;PF13371	TPR_1;STI1;TPR_2;TPR_11;TPR_16;TPR_8;TPR_12;TPR_19;TPR_9	Tetratricopeptide repeat;STI1 domain;Tetratricopeptide repeat;TPR repeat;Tetratricopeptide repeat;Tetratricopeptide repeat;Tetratricopeptide repeat;Tetratricopeptide repeat;Tetratricopeptide repeat
TRINITY_DN2477_c0_g2		396.59	383.81	368.28	1070.75	1310.48	946.08	382.893	1109.1	------	------	------	------	------	------	------	------	------	------	------	------	------
TRINITY_DN2480_c0_g1		7.95	5.76	5.08	14.93	16.8	22.69	6.26333	18.14	------	------	------	------	------	------	------	------	------	------	------	------	------
TRINITY_DN2490_c0_g1		0	0.17	0	1.44	3.36	1.08	0.056667	1.96	------	------	------	------	------	------	------	------	------	------	------	------	------
TRINITY_DN2490_c0_g3	uncharacterized protein LOC112043529 [Bicyclus anynana]	0.51	1.67	1.75	5.01	3.88	5.03	1.31	4.64	------	------	K16753	CCDC34	------	------	ENOG410XQVX;ENOG410XQVX;ENOG410XQVX	O:Posttranslational modification, protein turnover, chaperones;	------	------	PF13904	DUF4207	Domain of unknown function
TRINITY_DN249_c0_g1	zonadhesin-like [Bicyclus anynana]	16.91	21.67	25.1	72.7	90.01	78.71	21.2267	80.4733	GO:0004867	MF:serine-type endopeptidase inhibitor activity;	------	------	------	------	COG4826;COG4826;COG4826;COG4826	O:Posttranslational modification, protein turnover, chaperones;	sp|P82176|IMPI_GALME;	Inducible metalloproteinase inhibitor protein OS=Galleria mellonella OX=7137 GN=IMPI PE=1 SV=2;	PF01826	TIL	Trypsin Inhibitor like cysteine rich domain
TRINITY_DN25151_c0_g1		0	2.61	2.45	66.02	53.47	70.38	1.68667	63.29	------	------	------	------	------	------	------	------	------	------	------	------	------
TRINITY_DN25513_c0_g1		0.16	0.41	0.75	1.23	1.8	1.35	0.44	1.46	------	------	------	------	------	------	------	------	------	------	------	------	------
TRINITY_DN25642_c0_g1	PREDICTED: uracil permease-like [Plutella xylostella]	0	0.39	0	2.15	2.17	2.01	0.13	2.11	------	------	K03457	TC.NCS1	------	------	COG1953;COG1953	B:Chromatin structure and dynamics;	sp|O14035|YEME_SCHPO;	Uncharacterized permease C29B12.14c OS=Schizosaccharomyces pombe;	PF02133	Transp_cyt_pur	Permease for cytosine/purines, uracil, thiamine, allantoin
TRINITY_DN2584_c0_g1		2.36	4.36	2.39	85.29	86.31	103.09	3.03667	91.5633	------	------	------	------	------	------	------	------	------	------	------	------	------
TRINITY_DN26012_c0_g2	eukaryotic translation initiation factor 5B isoform X1 [Trichoplusia ni]	11.68	22.06	37.91	54.21	73.61	52.87	23.8833	60.23	GO:0031110	BP:regulation of microtubule polymerization or depolymerization;	------	------	------	------	ENOG4111K15	S:Function unknown	------	------	PF00836	Stathmin	Stathmin family
TRINITY_DN2643_c0_g1		0	0.45	0.88	3.67	2.38	3.25	0.443333	3.1	------	------	------	------	------	------	------	------	------	------	------	------	------
TRINITY_DN2647_c1_g1	SCAN domain-containing protein 3-like [Camponotus floridanus]	0.97	3.06	3.58	5.47	5.7	8.91	2.53667	6.69333	------	------	------	------	------	------	ENOG410YAF0;ENOG410YAF0;ENOG410YAF0;ENOG410YAF0	S:Function unknown;	sp|Q6R2W3|SCND3_HUMAN;	SCAN domain-containing protein 3 OS=Homo sapiens OX=9606 GN=ZBED9 PE=2 SV=1;	PF14291	DUF4371	Domain of unknown function
TRINITY_DN264_c1_g1		0	0	0	6.8	7.69	3.15	0	5.88	------	------	------	------	------	------	------	------	------	------	------	------	------
TRINITY_DN26717_c0_g1		1.04	3.79	5.01	8.45	11.21	7.78	3.28	9.14667	------	------	------	------	------	------	------	------	------	------	------	------	------
TRINITY_DN267_c0_g1		0.17	0.23	0.66	1.21	1.06	2.09	0.353333	1.45333	------	------	------	------	------	------	------	------	------	------	------	------	------
TRINITY_DN2703_c0_g1	uncharacterized protein LOC114358890 [Ostrinia furnacalis]	0.46	1.04	0.96	4.25	4.47	2.47	0.82	3.73	------	------	------	------	------	------	ENOG410Y2HQ;ENOG410Y2HQ	S:Function unknown;	------	------	PF12259	Baculo_F	Baculovirus F protein
TRINITY_DN27562_c0_g1		0	0	0	1.59	2.03	3.04	0	2.22	------	------	------	------	------	------	ENOG410YQW1	S:Function unknown	------	------	------	------	------
TRINITY_DN2775_c1_g1	PREDICTED: abhydrolase domain-containing protein 2 [Papilio machaon]	0.47	0.6	0.96	1.76	1.97	1.3	0.676667	1.67667	GO:0016787	MF:hydrolase activity;	K13697	ABHD2	------	------	COG0429	S:Function unknown	sp|Q24093|ABHD2_DROME;	Abhydrolase domain-containing protein 2 OS=Drosophila melanogaster OX=7227 GN=Hydr2 PE=2 SV=2;	PF00561;PF12146;PF12697	Abhydrolase_1;Hydrolase_4;Abhydrolase_6	alpha/beta hydrolase fold;Serine aminopeptidase, S33;Alpha/beta hydrolase family
TRINITY_DN278_c1_g1		4.92	8.56	18.63	26.74	29.44	30.7	10.7033	28.96	------	------	------	------	------	------	------	------	------	------	------	------	------
TRINITY_DN2825_c0_g1	solute carrier family 22 member 1-like [Spodoptera litura]	0.22	0.21	0.13	1.6	1.28	1.44	0.186667	1.44	GO:0016021;GO:0022857	CC:integral component of membrane;MF:transmembrane transporter activity;	------	------	------	------	ENOG410ZVN7;ENOG410ZVN7;ENOG410ZVN7;ENOG410ZVN7;ENOG410ZVN7;ENOG410ZVN7	G:Carbohydrate transport and metabolism;	sp|Q4W8A3|S22A6_MACFA;	Solute carrier family 22 member 6 OS=Macaca fascicularis OX=9541 GN=SLC22A6 PE=1 SV=1;	PF00083;PF07690	Sugar_tr;MFS_1	Sugar;Major Facilitator Superfamily
TRINITY_DN28384_c0_g1	PREDICTED: uncharacterized protein LOC108666905 [Hyalella azteca]	0	0	0.12	1.89	3.37	2.59	0.04	2.61667	------	------	K09983	K09983	------	------	COG3812	L:Replication, recombination and repair	------	------	PF09351	DUF1993	Domain of unknown function
TRINITY_DN28409_c0_g1	unnamed protein product [Arctia plantaginis]	0.2	0.58	0.81	1.32	3	2.16	0.53	2.16	------	------	------	------	------	------	------	------	------	------	------	------	------
TRINITY_DN2860_c0_g1	Peptidoglycan-recognition protein LB [Eumeta japonica]	96.21	69.3	69.92	344.08	333.01	320.99	78.4767	332.693	GO:0045087;GO:0009253;GO:0008745;GO:0042834;GO:0008270	BP:innate immune response;BP:peptidoglycan catabolic process;MF:N-acetylmuramoyl-L-alanine amidase activity;MF:peptidoglycan binding;MF:zinc ion binding;	K01446	PGRP	------	------	ENOG4111PAY	O:Posttranslational modification, protein turnover, chaperones	sp|Q8INK6|PGPLB_DROME;	Peptidoglycan-recognition protein LB OS=Drosophila melanogaster OX=7227 GN=PGRP-LB PE=1 SV=1;	PF01510	Amidase_2	N-acetylmuramoyl-L-alanine amidase
TRINITY_DN2881_c2_g2	uncharacterized protein LOC116158821 isoform X1 [Photinus pyralis]	0.25	0.07	1.24	2.83	3.43	2.41	0.52	2.89	------	------	------	------	------	------	------	------	------	------	PF10545	MADF_DNA_bdg	Alcohol dehydrogenase transcription factor Myb/SANT-like
TRINITY_DN29036_c0_g1		320.43	207.36	222.18	3167.55	1963.61	2596.85	249.99	2576	------	------	------	------	------	------	------	------	------	------	PF03769	Attacin_C	Attacin, C-terminal region
TRINITY_DN2909_c2_g1	very long-chain-fatty-acid--CoA ligase bubblegum isoform X4 [Bombyx mori]	5.77	7.56	9.95	15.72	20.7	21.7	7.76	19.3733	GO:0016874	MF:ligase activity;	K15013	ACSBG	map04920;map04920;map04920;map04920	Adipocytokine signaling pathway;	COG1022	T:Signal transduction mechanisms	sp|Q5ZKR7|ACBG2_CHICK;	Long-chain-fatty-acid--CoA ligase ACSBG2 OS=Gallus gallus OX=9031 GN=ACSBG2 PE=2 SV=2;	PF00501	AMP-binding	AMP-binding enzyme
TRINITY_DN2909_c2_g2		12.89	11.52	17.62	35.24	41.49	24.9	14.01	33.8767	------	------	------	------	------	------	------	------	------	------	------	------	------
TRINITY_DN290_c0_g1		8.92	1.71	1.9	3.99	6.42	6.64	4.17667	5.68333	------	------	------	------	------	------	------	------	------	------	------	------	------
TRINITY_DN2926_c0_g1		0	0.09	0	2.05	1.8	2.28	0.03	2.04333	------	------	------	------	------	------	------	------	------	------	------	------	------
TRINITY_DN29272_c0_g1		27.46	15.17	29.25	61.52	64.38	58.05	23.96	61.3167	------	------	------	------	------	------	------	------	------	------	------	------	------
TRINITY_DN2930_c0_g1	multiple epidermal growth factor-like domains protein 11 isoform X1 [Apis mellifera]	0.35	0.37	0.41	3.62	2.6	1.21	0.376667	2.47667	------	------	------	------	------	------	------	------	------	------	PF02363	C_tripleX	Cysteine rich repeat
TRINITY_DN2956_c0_g1	PREDICTED: RNA-directed DNA polymerase from mobile element jockey-like [Plutella xylostella]	12.55	9.21	7.25	41.73	19.28	8.51	9.67	23.1733	------	------	------	------	------	------	------	------	------	------	------	------	------
TRINITY_DN29587_c1_g3		3.21	3.85	5.86	7.19	11.07	11.49	4.30667	9.91667	------	------	------	------	------	------	------	------	------	------	------	------	------
TRINITY_DN2975_c0_g1	hypothetical protein RP20_CCG003238 [Aedes albopictus]	95.39	156.65	240.15	295.48	444.31	407.71	164.063	382.5	------	------	------	------	------	------	ENOG410Z9MZ	S:Function unknown	------	------	------	------	------
TRINITY_DN30107_c0_g1	peptidoglycan-recognition protein 2 [Cryptotermes secundus]	5.62	6.73	7.04	115.56	139.28	128.88	6.46333	127.907	GO:0045087;GO:0009253;GO:0008745;GO:0042834;GO:0008270	BP:innate immune response;BP:peptidoglycan catabolic process;MF:N-acetylmuramoyl-L-alanine amidase activity;MF:peptidoglycan binding;MF:zinc ion binding;	K01446	PGRP	------	------	ENOG4111PQD;ENOG4111PQD	M:Cell wall/membrane/envelope biogenesis;	sp|Q765P4|PGRP1_HOLDI;	Peptidoglycan-recognition protein 1 OS=Holotrichia diomphalia OX=33394 GN=PGRP-1 PE=1 SV=1;	------	------	------
TRINITY_DN3015_c0_g3		3.87	5.04	7.59	16.25	20.55	22.24	5.5	19.68	------	------	------	------	------	------	------	------	------	------	------	------	------
TRINITY_DN3019_c0_g2	probable phosphoserine aminotransferase [Ostrinia furnacalis]	87.95	134	158.25	365.02	396.04	395.07	126.733	385.377	GO:0006564;GO:0004648	BP:L-serine biosynthetic process;MF:O-phospho-L-serin;	K00831	serC, PSAT1	map00270;map00270;map00270	Cysteine and methionine metabolism;	COG1932	E:Amino acid transport and metabolism	sp|Q9Y617|SERC_HUMAN;	Phosphoserine aminotransferase OS=Homo sapiens OX=9606 GN=PSAT1 PE=1 SV=2;	PF00266	Aminotran_5	Aminotransferase class-V
TRINITY_DN30859_c0_g1	hypothetical protein ILUMI_21732 [Ignelater luminosus]	0.32	0.61	1.18	1.83	2.54	2	0.703333	2.12333	GO:1902600;GO:0005737;GO:0000221;GO:0005783;GO:0000774	BP:hydrogen ion transmembrane transport;CC:cytoplasm;CC:vacuolar proton-transporting V-type ATPase, V1 domain;CC:endoplasmic reticulum;MF:adenyl-nucleotide exchange factor activity;	K14001	SIL1, SLS1	map04141	Protein processing in endoplasmic reticulum	ENOG410Y90B	Q:Secondary metabolites biosynthesis, transport and catabolism	------	------	------	------	------
TRINITY_DN31549_c0_g1		0.36	2.33	3.21	8.54	6.29	9.02	1.96667	7.95	------	------	------	------	------	------	------	------	------	------	------	------	------
TRINITY_DN3156_c4_g1	uncharacterized protein LOC110383327 isoform X2 [Helicoverpa armigera]	2.43	1.75	2.25	17.47	18.36	11.95	2.14333	15.9267	------	------	------	------	------	------	ENOG410XU1K	S:Function unknown	------	------	------	------	------
TRINITY_DN31905_c0_g1	uncharacterized protein LOC110383861, partial [Helicoverpa armigera]	0.07	0.06	0.31	1.88	1.47	1.38	0.146667	1.57667	GO:0032780;GO:0005739;GO:0042030	BP:negative regulation of ATPase activity;CC:mitochondrion;MF:ATPase inhibitor activity;	K22255	ATPIF1	------	------	------	------	------	------	PF13873	Myb_DNA-bind_5	Myb/SANT-like DNA-binding domain
TRINITY_DN32222_c0_g1	uncharacterized protein LOC115455823 [Manduca sexta]	7.19	12.05	2.68	35.24	29.28	23.38	7.30667	29.3	------	------	------	------	------	------	ENOG41118E1;ENOG41118E1	S:Function unknown;	------	------	------	------	------
TRINITY_DN3236_c0_g3	uncharacterized protein LOC113516161 [Galleria mellonella]	0.35	1.05	1.46	4.49	4.15	6.46	0.953333	5.03333	------	------	------	------	------	------	ENOG4110T1B	S:Function unknown	------	------	------	------	------
TRINITY_DN32376_c0_g1		66.57	81.75	79.59	233.15	238.95	143.09	75.97	205.063	------	------	------	------	------	------	------	------	------	------	------	------	------
TRINITY_DN32852_c0_g1	chemosensory protein 13 [Mythimna separata]	0	0	0.09	4.99	4.7	2.89	0.03	4.19333	------	------	------	------	------	------	ENOG4112163;ENOG4112163	S:Function unknown;	sp|Q27377|OB10_DROME;	Putative odorant-binding protein A10 OS=Drosophila melanogaster OX=7227 GN=a10 PE=2 SV=2;	PF03392	OS-D	Insect pheromone-binding family, A10/OS-D
TRINITY_DN32921_c0_g3	caltractin-like [Manduca sexta]	0.49	1.67	2.26	5.58	5.63	3.86	1.47333	5.02333	------	------	K10840	CETN2	map03420	Nucleotide excision repair	ENOG41117M0;ENOG41117M0	S:Function unknown;	sp|O60041|CALM_KLULA;	Calmodulin OS=Kluyveromyces lactis;	------	------	------
TRINITY_DN3349_c0_g2	PREDICTED: defensin-like [Microplitis demolitor]	19.51	22.47	43.61	1020.21	887.31	945.53	28.53	951.017	------	------	K20668	DEF	map04624	Toll and Imd signaling pathway	------	------	sp|Q17027|DEFI_ANOGA;	Defensin OS=Anopheles gambiae OX=7165 GN=Def1 PE=1 SV=1;	PF01097	Defensin_2	Arthropod defensin
TRINITY_DN34051_c0_g1	peptidoglycan recognition protein A [Antheraea pernyi]	54.56	61.43	78	376.49	463.04	359.21	64.6633	399.58	GO:0045087;GO:0009253;GO:0008745;GO:0042834;GO:0008270	BP:innate immune response;BP:peptidoglycan catabolic process;MF:N-acetylmuramoyl-L-alanine amidase activity;MF:peptidoglycan binding;MF:zinc ion binding;	K01446	PGRP	------	------	ENOG4111PQD;ENOG4111PQD;ENOG4111PQD;ENOG4111PQD	M:Cell wall/membrane/envelope biogenesis;	sp|O76537|PGRP_TRINI;	Peptidoglycan recognition protein OS=Trichoplusia ni OX=7111 GN=PGRP PE=1 SV=1;	------	------	------
TRINITY_DN3434_c0_g1	hypothetical protein evm_001997 [Chilo suppressalis]	0.36	0.47	0.79	2.73	3.21	3.52	0.54	3.15333	------	------	------	------	------	------	ENOG4111EFP	S:Function unknown	------	------	------	------	------
TRINITY_DN34597_c0_g2		0	0	0	15.06	15.49	14.38	0	14.9767	------	------	------	------	------	------	------	------	------	------	------	------	------
TRINITY_DN3467_c0_g2	low density lipoprotein receptor adapter protein 1-like [Manduca sexta]	0.3	0.42	1.02	4.47	4.13	6.33	0.58	4.97667	------	------	K12474	LDLRAP1, ARH	map04144	Endocytosis	ENOG410ZHJT	S:Function unknown	sp|Q8C142|ARH_MOUSE;	Low density lipoprotein receptor adapter protein 1 OS=Mus musculus OX=10090 GN=Ldlrap1 PE=1 SV=3;	PF00640;PF14719	PID;PID_2	Phosphotyrosine interaction domain;Phosphotyrosine interaction domain
TRINITY_DN3471_c0_g4	proton myo-inositol cotransporter isoform X2 [Lingula anatina]	0	0.09	0	3.2	2.22	2.73	0.03	2.71667	GO:0016021;GO:0022857	CC:integral component of membrane;MF:transmembrane transporter activity;	------	------	------	------	ENOG410XNQK	S:Function unknown	sp|Q8VZR6|INT1_ARATH;	Inositol transporter 1 OS=Arabidopsis thaliana OX=3702 GN=INT1 PE=1 SV=1;	PF00083;PF07690;PF06609	Sugar_tr;MFS_1;TRI12	Sugar;Major Facilitator Superfamily;Fungal trichothecene efflux pump
TRINITY_DN3476_c0_g1		0.57	1.48	0.58	4.14	3.55	2.89	0.876667	3.52667	------	------	------	------	------	------	------	------	------	------	------	------	------
TRINITY_DN3506_c0_g1	uncharacterized protein LOC115442544 [Manduca sexta]	3.81	6.43	11.52	21.19	19.24	20.63	7.25333	20.3533	GO:0006334;GO:0042025;GO:0000786;GO:0003677	BP:nucleosome assembly;CC:host cell nucleus;CC:nucleosome;MF:DNA binding;	------	------	------	------	------	------	------	------	PF00538	Linker_histone	linker histone H1 and H5 family
TRINITY_DN3519_c3_g1		3.54	5.29	6.32	18.32	17.15	10.61	5.05	15.36	------	------	------	------	------	------	------	------	------	------	------	------	------
TRINITY_DN35217_c0_g1	uncharacterized protein LOC110994286 isoform X1 [Pieris rapae]	5.96	4.64	6.37	49.49	40.97	50.4	5.65667	46.9533	GO:0006567;GO:0004794	BP:threonine catabolic process;MF:L-threonine ammonia-lyase activity;	K01754	E4.3.1.19, ilvA, tdcB	map00260;map00260	Glycine, serine and threonine metabolism;	COG1171	E:Amino acid transport and metabolism	sp|Q74FW6|TSAL_GEOSL;	L-threonine ammonia-lyase OS=Geobacter sulfurreducens;	PF00291	PALP	Pyridoxal-phosphate dependent enzyme
TRINITY_DN35237_c0_g2		0	0	0	6.38	7.14	18.11	0	10.5433	------	------	------	------	------	------	------	------	------	------	------	------	------
TRINITY_DN3553_c0_g2	antichymotrypsin-2-like isoform X7 [Bombyx mandarina]	3.24	3.66	3.57	57.88	56.35	44.53	3.49	52.92	GO:0005615	CC:extracellular space;	------	------	------	------	COG4826	O:Posttranslational modification, protein turnover, chaperones	sp|P80034|ACH2_BOMMO;	Antichymotrypsin-2 OS=Bombyx mori OX=7091 PE=1 SV=1;	PF00079	Serpin	Serpin
TRINITY_DN35629_c0_g1		0	0	0.08	1.82	0.79	1.69	0.026667	1.43333	------	------	------	------	------	------	ENOG4111W61	S:Function unknown	sp|B5VL27|CIS3_YEAS6;	Cell wall mannoprotein CIS3 OS=Saccharomyces cerevisiae;	PF00399	PIR	Yeast PIR protein repeat
TRINITY_DN3571_c0_g1	insecticyanin-A-like, partial [Galleria mellonella]	181.05	214.56	183.59	730.9	833.48	686.49	193.067	750.29	GO:0031409;GO:0034632;GO:0005501	MF:pigment binding;MF:retinol transporter activity;MF:retinoid binding;	K18271;K03098	RBP4;APOD	------	------	ENOG4110TA7	S:Function unknown	------	------	PF00061	Lipocalin	Lipocalin / cytosolic fatty-acid binding protein family
TRINITY_DN3576_c0_g1	hypothetical protein EVAR_30017_1 [Eumeta japonica]	0	0.09	0.09	1.21	0.75	1.62	0.06	1.19333	GO:0016021	CC:integral component of membrane;	------	------	------	------	ENOG410ZEDS;ENOG410ZEDS	S:Function unknown;	------	------	------	------	------
TRINITY_DN3668_c0_g1	Uncharacterized protein FWK35_00015286, partial [Aphis craccivora]	2.01	0.36	0.73	1.07	1.47	1.46	1.03333	1.33333	------	------	------	------	------	------	COG2801;COG2801	L:Replication, recombination and repair;	------	------	------	------	------
TRINITY_DN36_c0_g1		298.15	254.27	251.62	3409.62	3232.79	3500.8	268.013	3381.07	------	------	------	------	------	------	------	------	------	------	------	------	------
TRINITY_DN3706_c0_g1		1.29	1.06	0.87	3.85	3.86	3.88	1.07333	3.86333	------	------	------	------	------	------	------	------	------	------	------	------	------
TRINITY_DN37321_c0_g2		0	0.09	0	1.73	0.87	1.65	0.03	1.41667	------	------	------	------	------	------	ENOG4111CG9	S:Function unknown	------	------	------	------	------
TRINITY_DN37376_c0_g1		2.33	4.77	3.42	7.73	5.91	8.11	3.50667	7.25	------	------	------	------	------	------	------	------	------	------	------	------	------
TRINITY_DN3779_c0_g1		0.94	4.35	3.89	48.32	37.27	70.13	3.06	51.9067	------	------	------	------	------	------	------	------	------	------	------	------	------
TRINITY_DN37816_c0_g1	PREDICTED: circadian clock-controlled protein-like [Plutella xylostella]	0.28	0.09	0	3.32	2.74	1.86	0.123333	2.64	------	------	------	------	------	------	ENOG410ZN7P;ENOG410ZN7P;ENOG410ZN7P;ENOG410ZN7P;ENOG410ZN7P;ENOG410ZN7P;ENOG410ZN7P;ENOG410ZN7P	S:Function unknown;	sp|O76879|CCCP_DROME;	Circadian clock-controlled protein OS=Drosophila melanogaster OX=7227 GN=anon-3B1.2 PE=2 SV=2;	PF06585	JHBP	Haemolymph juvenile hormone binding protein
TRINITY_DN379_c0_g1	gag-pol polyprotein [Lasius niger]	1.87	2.56	2.52	6.12	6.12	9.57	2.31667	7.27	GO:0015074;GO:0004190;GO:0003676	BP:DNA integration;MF:aspartic-type endopeptidase activity;MF:nucleic acid binding;	------	------	------	------	COG2801	L:Replication, recombination and repair	sp|P0CT41|TF212_SCHPO;	Transposon Tf2-12 polyprotein OS=Schizosaccharomyces pombe;	PF17919;PF17917;PF00078;PF17921;PF00665	RT_RNaseH_2;RT_RNaseH;RVT_1;Integrase_H2C2;rve	RNase H-like domain found in reverse transcriptase;RNase H-like domain found in reverse transcriptase;Reverse transcriptase;Integrase zinc binding domain;Integrase core domain
TRINITY_DN38157_c0_g1	retinoid-inducible serine carboxypeptidase-like [Ostrinia furnacalis]	3.39	9.44	4.69	28.45	12.89	12.44	5.84	17.9267	GO:0006486;GO:0016021;GO:0004576;GO:0004185	BP:protein glycosylation;CC:integral component of membrane;MF:oligosaccharyl transferase activity;MF:serine-type carboxypeptidase activity;	K09646	SCPEP1	------	------	COG2939	S:Function unknown	sp|Q920A5|RISC_MOUSE;	Retinoid-inducible serine carboxypeptidase OS=Mus musculus OX=10090 GN=Scpep1 PE=1 SV=2;	PF00450;PF12146	Peptidase_S10;Hydrolase_4	Serine carboxypeptidase;Serine aminopeptidase, S33
TRINITY_DN38212_c0_g1		2.09	1.89	2.09	7.25	5.27	6.9	2.02333	6.47333	------	------	------	------	------	------	------	------	------	------	------	------	------
TRINITY_DN38282_c0_g1		256.48	161.91	197.04	774.41	500.52	494.84	205.143	589.923	------	------	------	------	------	------	------	------	------	------	------	------	------
TRINITY_DN38320_c0_g6	hypothetical protein LOTGIDRAFT_236481 [Lottia gigantea]	0.16	0.12	0	1.71	1.47	1.82	0.093333	1.66667	------	------	------	------	------	------	ENOG410ZWFQ;ENOG410ZWFQ	S:Function unknown;	sp|Q6QR59|TCAF3_MOUSE;	TRPM8 channel-associated factor 3 OS=Mus musculus OX=10090 GN=Tcaf3 PE=1 SV=1;	PF13402	Peptidase_M60	Peptidase M60, enhancin and enhancin-like
TRINITY_DN3834_c0_g1	hypothetical protein evm_013553 [Chilo suppressalis]	8.58	12.73	19.77	34.95	47.86	37.32	13.6933	40.0433	GO:0016021;GO:0046983	CC:integral component of membrane;MF:protein dimerization activity;	------	------	------	------	------	------	------	------	PF05699	Dimer_Tnp_hAT	hAT family C-terminal dimerisation region
TRINITY_DN38393_c0_g2	uncharacterized protein LOC112048479 [Bicyclus anynana]	0.08	0.31	0.75	1.9	2.38	3.29	0.38	2.52333	------	------	------	------	------	------	ENOG4111E9H;ENOG4111E9H;ENOG4111E9H	S:Function unknown;	------	------	------	------	------
TRINITY_DN3865_c0_g4		1.27	4.4	6.48	12.39	13.33	14.01	4.05	13.2433	------	------	------	------	------	------	------	------	------	------	------	------	------
TRINITY_DN38668_c0_g1		1494.8	1480.06	1694.3	4204.29	4751.73	4396.87	1556.39	4450.96	------	------	------	------	------	------	------	------	------	------	------	------	------
TRINITY_DN386_c5_g1		15.13	11.39	12.79	57.77	49.01	33.28	13.1033	46.6867	------	------	------	------	------	------	------	------	------	------	------	------	------
TRINITY_DN3873_c0_g1	uncharacterized protein LOC113396632 [Vanessa tameamea]	20.61	28.99	20.79	86.25	100.42	95.89	23.4633	94.1867	GO:0015074;GO:0016021;GO:0004190;GO:0003676	BP:DNA integration;CC:integral component of membrane;MF:aspartic-type endopeptidase activity;MF:nucleic acid binding;	------	------	------	------	COG2801	L:Replication, recombination and repair	------	------	------	------	------
TRINITY_DN3873_c0_g3		10.83	23.21	51.36	112.11	107.48	113.36	28.4667	110.983	------	------	------	------	------	------	------	------	------	------	------	------	------
TRINITY_DN387_c4_g1		1.24	2.34	1.82	6.8	10.45	9.28	1.8	8.84333	------	------	------	------	------	------	------	------	------	------	------	------	------
TRINITY_DN38836_c0_g2		1.07	1.17	1.78	8.52	9.91	10.32	1.34	9.58333	------	------	------	------	------	------	------	------	------	------	------	------	------
TRINITY_DN38910_c0_g2		7.11	3.91	10.22	43.85	38.59	29.29	7.08	37.2433	------	------	------	------	------	------	------	------	------	------	------	------	------
TRINITY_DN38918_c0_g1		578.47	822.15	721.59	14647.2	15133	16280.9	707.403	15353.7	------	------	------	------	------	------	------	------	------	------	------	------	------
TRINITY_DN391_c1_g1		0.32	0.3	0.41	1.9	1.37	1.6	0.343333	1.62333	------	------	------	------	------	------	------	------	------	------	------	------	------
TRINITY_DN39340_c0_g3	PREDICTED: zinc finger MYM-type protein 1-like [Amyelois transitella]	0	0.11	0	2.59	0.55	1.26	0.036667	1.46667	GO:0016021;GO:0003779;GO:0046983	CC:integral component of membrane;MF:actin binding;MF:protein dimerization activity;	------	------	------	------	ENOG410XNX8	S:Function unknown	------	------	------	------	------
TRINITY_DN3939_c0_g1	hypothetical protein Y032_0213g2287 [Ancylostoma ceylanicum]	0.02	0	0	1.33	0.9	1.29	0.006667	1.17333	GO:0005975;GO:0008061;GO:0004553	BP:carbohydrate metabolic process;MF:chitin binding;MF:hydrolase activity, hydrolyzing O-glycosyl compounds;	------	------	------	------	ENOG411241A;ENOG411241A	S:Function unknown;	------	------	PF01476	LysM	LysM domain
TRINITY_DN3940_c1_g2		1.22	1.66	0	16.29	10.03	7.1	0.96	11.14	------	------	------	------	------	------	------	------	------	------	------	------	------
TRINITY_DN39444_c0_g1	PREDICTED: uncharacterized protein LOC106118182 [Papilio xuthus]	0	0	0.1	1.35	2.04	1.8	0.033333	1.73	------	------	------	------	------	------	COG4642	S:Function unknown	------	------	PF15139	DUF4572	Domain of unknown function
TRINITY_DN39537_c0_g5	5-aminolevulinate synthase, erythroid-specific, mitochondrial [Pieris rapae]	47.42	53.67	80.07	131.31	160.37	167.11	60.3867	152.93	GO:0006782;GO:0005759;GO:0003870;GO:0030170	BP:protoporphyrinogen IX biosynthetic process;CC:mitochondrial matrix;MF:5-aminolevulinate synthase activity;MF:pyridoxal phosphate binding;	K00643	E2.3.1.37, ALAS	map00860;map00860	Porphyrin and chlorophyll metabolism;	COG0156	S:Function unknown	sp|Q9YHT4|HEM0_DANRE;	5-aminolevulinate synthase, erythroid-specific, mitochondrial OS=Danio rerio OX=7955 GN=alas2 PE=2 SV=1;	PF00155;PF00266;PF01053;PF09029;PF01212	Aminotran_1_2;Aminotran_5;Cys_Met_Meta_PP;Preseq_ALAS;Beta_elim_lyase	Aminotransferase class I and II;Aminotransferase class-V;Cys/Met metabolism PLP-dependent enzyme;5-aminolevulinate synthase presequence;Beta-eliminating lyase
TRINITY_DN3974_c3_g1		159.22	149.42	222.08	490.69	599.03	419.46	176.907	503.06	------	------	------	------	------	------	------	------	------	------	------	------	------
TRINITY_DN39837_c0_g1		0	0	0	1.46	2.76	1.73	0	1.98333	------	------	------	------	------	------	ENOG410Y2N7;ENOG410Y2N7	S:Function unknown;	------	------	------	------	------
TRINITY_DN3995_c0_g2	PREDICTED: uncharacterized protein LOC106721261 [Papilio machaon]	0.43	0.85	1.09	2.22	2.7	3.3	0.79	2.74	------	------	------	------	------	------	ENOG410YAFV	S:Function unknown	------	------	------	------	------
TRINITY_DN40227_c0_g1		0	0	0	2.19	2.51	2.16	0	2.28667	------	------	------	------	------	------	------	------	------	------	------	------	------
TRINITY_DN4084_c0_g1	PREDICTED: nephrin-like isoform X2 [Megachile rotundata]	12.45	16.26	23.55	35.79	36.24	37.02	17.42	36.35	GO:0016021	CC:integral component of membrane;	------	------	------	------	ENOG4111F5N;ENOG4111F5N;ENOG4111F5N	S:Function unknown;	------	------	PF13927;PF08205;PF13895	Ig_3;C2-set_2;Ig_2	Immunoglobulin domain;CD80-like C2-set immunoglobulin domain;Immunoglobulin domain
TRINITY_DN4089_c1_g5		0.51	0.35	0.6	2.27	2	1.67	0.486667	1.98	------	------	------	------	------	------	------	------	------	------	------	------	------
TRINITY_DN40965_c0_g3		1.6	2.08	3.7	9.72	12.67	8.4	2.46	10.2633	------	------	------	------	------	------	------	------	------	------	------	------	------
TRINITY_DN41191_c0_g1	uncharacterized protein LOC114242855 [Bombyx mandarina]	0.15	0.18	0.49	1.96	1.49	1.89	0.273333	1.78	------	------	------	------	------	------	ENOG410Y3Y3;ENOG410Y3Y3	S:Function unknown;	------	------	------	------	------
TRINITY_DN414_c0_g1	phospholipid phosphatase 5-like isoform X1 [Ostrinia furnacalis]	0.69	0.95	1.12	2.06	2.49	2.52	0.92	2.35667	GO:0006644;GO:0046839;GO:0016021;GO:0008195	BP:phospholipid metabolic process;BP:phospholipid dephosphorylation;CC:integral component of membrane;MF:phosphatidate phosphatase activity;	K18693	DPP1, DPPL, PLPP4_5	map00564;map00564	Glycerophospholipid metabolism;	COG0671	S:Function unknown	sp|Q8NEB5|PLPP5_HUMAN;	Phospholipid phosphatase 5 OS=Homo sapiens OX=9606 GN=PLPP5 PE=1 SV=2;	PF01569	PAP2	PAP2 superfamily
TRINITY_DN415_c0_g1		156.09	200.58	202.8	2489.08	1568.56	1418	186.49	1825.21	------	------	------	------	------	------	------	------	------	------	------	------	------
TRINITY_DN415_c0_g2	cecropin-like [Ostrinia furnacalis]	4.13	6.74	1.8	77.15	70.64	60.53	4.22333	69.44	GO:0045087;GO:0019731;GO:0005576	BP:innate immune response;BP:antibacterial humoral response;CC:extracellular region;	K20696	CEC	map04624	Toll and Imd signaling pathway	ENOG4110SD6	S:Function unknown	sp|P50722|CE3F_HYPCU;	Hyphancin-3F OS=Hyphantria cunea OX=39466 PE=3 SV=1;	PF00272	Cecropin	Cecropin family
TRINITY_DN415_c2_g1		2.13	6.7	4.44	24.57	19.92	19.06	4.42333	21.1833	------	------	------	------	------	------	------	------	------	------	------	------	------
TRINITY_DN4161_c5_g1	PREDICTED: BTB/POZ domain-containing protein 6 [Papilio machaon]	0.18	0.7	0.57	2.57	2.32	1.63	0.483333	2.17333	------	------	------	------	------	------	ENOG410XQ3X	S:Function unknown	------	------	------	------	------
TRINITY_DN4183_c0_g1	sodium bicarbonate cotransporter 3 isoform X2 [Ostrinia furnacalis]	0.37	0.55	0.64	1.19	1.61	1.74	0.52	1.51333	GO:0016021;GO:0005452	CC:integral component of membrane;MF:inorganic anion exchanger activity;	K13861	SLC4A10, NCBE	------	------	ENOG410XPHD	U:Intracellular trafficking, secretion, and vesicular transport	sp|Q32LP4|S4A10_BOVIN;	Sodium-driven chloride bicarbonate exchanger OS=Bos taurus OX=9913 GN=SLC4A10 PE=2 SV=1;	PF00955;PF07565	HCO3_cotransp;Band_3_cyto	HCO3- transporter family;Band 3 cytoplasmic domain
TRINITY_DN4205_c0_g1		0.14	0.13	0.65	4.99	8.9	3.94	0.306667	5.94333	------	------	------	------	------	------	------	------	------	------	PF03392	OS-D	Insect pheromone-binding family, A10/OS-D
TRINITY_DN42061_c0_g1		5.99	6.8	8.74	43.21	27.85	19.81	7.17667	30.29	------	------	------	------	------	------	------	------	------	------	------	------	------
TRINITY_DN42061_c0_g2		13.48	25.78	24.38	105.89	85.13	93.52	21.2133	94.8467	------	------	------	------	------	------	------	------	------	------	------	------	------
TRINITY_DN42077_c1_g1		0	0.25	0.24	1.55	2.4	1.99	0.163333	1.98	------	------	------	------	------	------	------	------	------	------	------	------	------
TRINITY_DN4218_c1_g4		0	0	0.24	5.48	3.17	4.14	0.08	4.26333	------	------	------	------	------	------	------	------	------	------	------	------	------
TRINITY_DN4232_c0_g1	cecropin-like [Ostrinia furnacalis]	0.91	1.18	0.75	8.49	6.35	10.06	0.946667	8.3	GO:0045087;GO:0019731;GO:0005576	BP:innate immune response;BP:antibacterial humoral response;CC:extracellular region;	K20696	CEC	map04624	Toll and Imd signaling pathway	ENOG4110SD6	S:Function unknown	sp|P04142|CECB_BOMMO;	Cecropin-B OS=Bombyx mori OX=7091 GN=CECB1 PE=1 SV=2;	PF00272	Cecropin	Cecropin family
TRINITY_DN42683_c0_g1		0.15	0.35	0.21	1.5	1.58	1.67	0.236667	1.58333	------	------	------	------	------	------	------	------	------	------	------	------	------
TRINITY_DN4269_c0_g1	uncharacterized protein LOC114366577 [Ostrinia furnacalis]	0.1	0.32	0.68	2.36	2.77	3.06	0.366667	2.73	------	------	K16530	AKAP14	------	------	ENOG4111AYK	S:Function unknown	------	------	PF14469	AKAP28	28 kDa A-kinase anchor
TRINITY_DN426_c0_g1	beta-1,3-glucan recognition protein 4c [Thitarodes pui]	1.48	2.03	3.52	5.08	7.41	6.59	2.34333	6.36	GO:0005975;GO:0045088;GO:0002752;GO:0045087;GO:0005576;GO:0038187;GO:0030246;GO:0004553	BP:carbohydrate metabolic process;BP:regulation of innate immune response;BP:cell surface pattern recognition receptor signaling pathway;BP:innate immune response;CC:extracellular region;MF:pattern recognition receptor activity;MF:carbohydrate binding;MF:hydrolase activity, hydrolyzing O-glycosyl compounds;	K20697;K20692	GNBP1;GNBP3	map04624	Toll and Imd signaling pathway	ENOG410Z83Q;ENOG410Z83Q	S:Function unknown;	sp|Q9NJ98|BGBP1_MANSE;	Beta-1,3-glucan-binding protein 1 OS=Manduca sexta OX=7130 PE=1 SV=1;	PF15886	CBM39	Carbohydrate binding domain
TRINITY_DN43269_c0_g1	uncharacterized protein LOC112043802 [Bicyclus anynana]	0	0.42	0.48	2.31	2.54	3.61	0.3	2.82	------	------	------	------	------	------	ENOG41119BJ	U:Intracellular trafficking, secretion, and vesicular transport	------	------	------	------	------
TRINITY_DN4328_c0_g1		0.4	2.87	1.78	24.48	24.85	33.68	1.68333	27.67	------	------	------	------	------	------	------	------	------	------	------	------	------
TRINITY_DN4330_c0_g2		2.98	3.16	3.21	23.46	8.7	9.51	3.11667	13.89	------	------	------	------	------	------	------	------	------	------	------	------	------
TRINITY_DN43333_c0_g1	DNA repair protein XRCC4-like [Vanessa tameamea]	0	0	0.52	1.93	1.44	1.4	0.173333	1.59	GO:0006310;GO:0006302;GO:0005634;GO:0016021;GO:0003677	BP:DNA recombination;BP:double-strand break repair;CC:nucleus;CC:integral component of membrane;MF:DNA binding;	------	------	------	------	------	------	------	------	------	------	------
TRINITY_DN4335_c2_g1	defense protein 3-like isoform X1 [Danaus plexippus plexippus]	11.77	11.14	8.28	27.04	24.61	30.53	10.3967	27.3933	GO:0019731;GO:0005615	BP:antibacterial humoral response;CC:extracellular space;	------	------	------	------	ENOG410ZBQ8	S:Function unknown	sp|Q5MGE6|DFP3_LONON;	Defense protein 3 OS=Lonomia obliqua OX=304329 PE=2 SV=1;	PF03769	Attacin_C	Attacin, C-terminal region
TRINITY_DN43427_c0_g1		0	0	0	2.85	4.51	4.84	0	4.06667	------	------	------	------	------	------	------	------	------	------	PF11410	Antifungal_pept	Antifungal peptide
TRINITY_DN43960_c0_g1		0	0	0.04	1.08	0.63	1.81	0.013333	1.17333	------	------	------	------	------	------	------	------	------	------	------	------	------
TRINITY_DN44021_c0_g1	PREDICTED: uncharacterized protein LOC106719215 [Papilio machaon]	1.28	1.55	2.05	3.85	4.54	4.75	1.62667	4.38	------	------	------	------	------	------	ENOG410ZBGR	S:Function unknown	sp|G5ED00|ZIG8_CAEEL;	Zwei Ig domain protein zig-8 OS=Caenorhabditis elegans OX=6239 GN=zig-8 PE=2 SV=1;	PF13927;PF07679;PF00047;PF07686;PF13895	Ig_3;I-set;ig;V-set;Ig_2	Immunoglobulin domain;Immunoglobulin I-set domain;Immunoglobulin domain;Immunoglobulin V-set domain;Immunoglobulin domain
TRINITY_DN44047_c0_g1	uncharacterized protein LOC114355233 [Ostrinia furnacalis]	0.09	0.17	0.34	1.11	0.73	1.42	0.2	1.08667	------	------	------	------	------	------	ENOG4111ZCF	S:Function unknown	------	------	------	------	------
TRINITY_DN4417_c0_g2	hypothetical protein EVAR_50218_1 [Eumeta japonica]	0.05	0.05	0.05	1.08	1.01	2.99	0.05	1.69333	------	------	------	------	------	------	------	------	------	------	------	------	------
TRINITY_DN44245_c0_g1		0.33	0.37	0.41	2.08	2.39	1.85	0.37	2.10667	------	------	------	------	------	------	------	------	------	------	------	------	------
TRINITY_DN44266_c0_g1	hypothetical protein evm_002050 [Chilo suppressalis]	0	0.07	0	5.7	3.47	3.7	0.023333	4.29	------	------	------	------	------	------	ENOG41118E1;ENOG41118E1	S:Function unknown;	------	------	------	------	------
TRINITY_DN4447_c0_g1		0.18	0.26	0.25	1.07	1.59	2.06	0.23	1.57333	------	------	------	------	------	------	------	------	------	------	------	------	------
TRINITY_DN4454_c0_g1		0.3	0.49	0.56	1.46	1.75	1.63	0.45	1.61333	------	------	------	------	------	------	------	------	------	------	------	------	------
TRINITY_DN4464_c0_g1	syndecan-like isoform X1 [Hyposmocoma kahamanoa]	12.88	16.75	31.63	45.81	58.82	50.15	20.42	51.5933	------	------	K16336	SDC2, CD362	map04514;map04514;map04514;map04514	Cell adhesion molecules (CAMs;	ENOG4111QSA	U:Intracellular trafficking, secretion, and vesicular transport	sp|P49415|SDC_DROME;	Syndecan OS=Drosophila melanogaster OX=7227 GN=Sdc PE=2 SV=2;	PF01034	Syndecan	Syndecan domain
TRINITY_DN45413_c0_g1	paramyosin [Helicoverpa armigera]	0.33	0.62	1.93	5.3	5.58	5.75	0.96	5.54333	------	------	------	------	------	------	ENOG4110QZ2	S:Function unknown	------	------	------	------	------
TRINITY_DN4565_c0_g1		0.97	2.95	3.95	8.47	7.69	9.09	2.62333	8.41667	------	------	------	------	------	------	------	------	------	------	------	------	------
TRINITY_DN45_c0_g1	dVC-AP3, partial [Manduca sexta]	199.72	159.73	163.66	6971.48	4124.25	4516.87	174.37	5204.2	------	------	------	------	------	------	ENOG4110QR6	S:Function unknown	sp|P81048|GLOV_HYACE;	Gloverin OS=Hyalophora cecropia OX=7123 PE=1 SV=2;	PF10793	Gloverin	Gloverin-like protein
TRINITY_DN46112_c0_g1		0	0	0	1.89	1.87	1.58	0	1.78	------	------	------	------	------	------	------	------	------	------	------	------	------
TRINITY_DN46245_c0_g1	Translation repressor RelE [Operophtera brumata]	4.42	5.53	5.19	20.1	18.62	20.76	5.04667	19.8267	------	------	------	------	------	------	ENOG4110QU1	S:Function unknown	------	------	------	------	------
TRINITY_DN470_c0_g1	hypothetical protein evm_002135 [Chilo suppressalis]	3.66	4.82	7.75	14.66	16.03	13.78	5.41	14.8233	GO:0016021	CC:integral component of membrane;	------	------	------	------	ENOG410XNUW	S:Function unknown	sp|Q5ZJP5|FND3A_CHICK;	Fibronectin type-III domain-containing protein 3a OS=Gallus gallus OX=9031 GN=FNDC3A PE=2 SV=2;	PF00041;PF16656	fn3;Pur_ac_phosph_N	Fibronectin type III domain;Purple acid Phosphatase, N-terminal domain
TRINITY_DN4716_c0_g1	uncharacterized protein LOC110378886 isoform X2 [Helicoverpa armigera]	3.62	5.33	7.91	14.76	21.29	12.98	5.62	16.3433	GO:0008083	MF:growth factor activity;	------	------	------	------	ENOG4111UII	S:Function unknown	------	------	PF01091	PTN_MK_C	PTN/MK heparin-binding protein family, C-terminal domain
TRINITY_DN47188_c0_g1		0	0	0.18	32.57	34.28	29.01	0.06	31.9533	------	------	------	------	------	------	ENOG4110XWT	S:Function unknown	------	------	------	------	------
TRINITY_DN4718_c0_g2		0.04	0	0	1.86	0.96	1.44	0.013333	1.42	------	------	------	------	------	------	ENOG4111JI6	S:Function unknown	sp|C7GQJ1|ECM33_YEAS2;	Cell wall protein ECM33 OS=Saccharomyces cerevisiae;	------	------	------
TRINITY_DN472_c0_g1		0.03	0	0	1.31	1.55	2.07	0.01	1.64333	------	------	------	------	------	------	ENOG410YGG2	S:Function unknown	------	------	------	------	------
TRINITY_DN47321_c0_g1		0	0	0	2.18	2.34	2.34	0	2.28667	------	------	------	------	------	------	ENOG410YRS2	S:Function unknown	------	------	------	------	------
TRINITY_DN47491_c0_g1		0.07	0.03	0	2.32	2.48	2.99	0.033333	2.59667	------	------	------	------	------	------	ENOG410XVUS	S:Function unknown	------	------	------	------	------
TRINITY_DN4766_c0_g1	malate dehydrogenase, mitochondrial [Bombyx mori]	0.24	0.46	0.51	1.06	1.47	1.73	0.403333	1.42	GO:0005975;GO:0016616	BP:carbohydrate metabolic process;MF:oxidoreductase activity, acting on the CH-OH group of donors, NAD or NADP as acceptor;	K00026	MDH2	map00020;map00020;map00020;map00020	Citrate cycle (TCA cycle;	COG0039	C:Energy production and conversion	sp|K0J107|MDHM_FELCA;	Malate dehydrogenase, mitochondrial OS=Felis catus OX=9685 GN=MDH2 PE=2 SV=1;	PF02866;PF00056	Ldh_1_C;Ldh_1_N	lactate/malate dehydrogenase, alpha/beta C-terminal domain;lactate/malate dehydrogenase, NAD binding domain
TRINITY_DN476_c0_g1		0	0	0	2.1	1.96	2.32	0	2.12667	------	------	------	------	------	------	------	------	------	------	PF16483	Glyco_hydro_64	Beta-1,3-glucanase
TRINITY_DN4782_c0_g1		0	0.07	0.13	2.74	1.01	2.38	0.066667	2.04333	------	------	------	------	------	------	ENOG4111QEJ	S:Function unknown	------	------	------	------	------
TRINITY_DN47916_c0_g1		0	0	0	1.86	1.51	2.72	0	2.03	------	------	------	------	------	------	ENOG4110XWT	S:Function unknown	------	------	------	------	------
TRINITY_DN480_c0_g2		0	0	0	2.38	3.13	6.06	0	3.85667	------	------	------	------	------	------	------	------	------	------	------	------	------
TRINITY_DN481_c0_g1		0.19	0.45	0.55	1.55	1.53	1.95	0.396667	1.67667	------	------	------	------	------	------	------	------	------	------	------	------	------
TRINITY_DN48293_c0_g1		0	0	0	12.61	14.18	9.47	0	12.0867	------	------	------	------	------	------	------	------	------	------	------	------	------
TRINITY_DN4843_c0_g2		0.3	0.14	0.11	1.32	1.6	2.34	0.183333	1.75333	------	------	------	------	------	------	------	------	------	------	------	------	------
TRINITY_DN4853_c1_g1		0	0	0	2.24	1.62	3.02	0	2.29333	------	------	------	------	------	------	------	------	------	------	------	------	------
TRINITY_DN49260_c0_g1		0.23	1.92	2.26	6.56	8.49	7.04	1.47	7.36333	------	------	------	------	------	------	------	------	------	------	PF05680	ATP-synt_E	ATP synthase E chain
TRINITY_DN492_c0_g1		0	0.16	0.33	2.23	2.71	2.17	0.163333	2.37	------	------	------	------	------	------	------	------	------	------	------	------	------
TRINITY_DN4947_c0_g2		3.05	3.37	6.1	13.2	16.2	12.22	4.17333	13.8733	------	------	------	------	------	------	------	------	------	------	------	------	------
TRINITY_DN4986_c2_g3		0.23	0.15	0.22	1.38	1.59	1.81	0.2	1.59333	------	------	------	------	------	------	------	------	------	------	------	------	------
TRINITY_DN498_c0_g2		2.62	1.95	2.39	5.93	8.4	7.67	2.32	7.33333	------	------	------	------	------	------	------	------	------	------	------	------	------
TRINITY_DN50733_c0_g1		0.44	0.18	0.06	2.84	1.56	1.41	0.226667	1.93667	------	------	------	------	------	------	------	------	------	------	------	------	------
TRINITY_DN507_c0_g1		1.8	2.22	2.53	8.23	7.76	9.28	2.18333	8.42333	------	------	------	------	------	------	------	------	------	------	------	------	------
TRINITY_DN5092_c0_g2	intraflagellar transport protein 74 homolog isoform X1 [Bicyclus anynana]	0.22	0.3	0.62	1.62	1.81	1.73	0.38	1.72	GO:0060271;GO:0042073;GO:0030992;GO:0031514;GO:0005929;GO:0048487	BP:cilium assembly;BP:intraciliary transport;CC:intraciliary transport particle B;CC:motile cilium;CC:cilium;MF:beta-tubulin binding;	K19679	IFT74	------	------	ENOG410XWAZ;ENOG410XWAZ	U:Intracellular trafficking, secretion, and vesicular transport;	sp|Q96LB3|IFT74_HUMAN;	Intraflagellar transport protein 74 homolog OS=Homo sapiens OX=9606 GN=IFT74 PE=1 SV=1;	------	------	------
TRINITY_DN5098_c0_g1	immulectin1 [Hepialus xiaojinensis]	0.13	0.12	0.24	38.69	36.37	26.74	0.163333	33.9333	GO:0030246	MF:carbohydrate binding;	------	------	------	------	ENOG410ZPTE;ENOG410ZPTE;ENOG410ZPTE;ENOG410ZPTE;ENOG410ZPTE	S:Function unknown;	sp|P26305|LPSBP_PERAM;	Hemolymph lipopolysaccharide-binding protein OS=Periplaneta americana OX=6978 PE=1 SV=1;	PF00059;PF05966	Lectin_C;Chordopox_A33R	Lectin C-type domain;Chordopoxvirus A33R protein
TRINITY_DN5117_c0_g1		0.09	0.08	0.59	1.18	1.41	2.02	0.253333	1.53667	------	------	------	------	------	------	------	------	------	------	------	------	------
TRINITY_DN5131_c0_g2	PREDICTED: serine protease easter-like [Papilio machaon]	1.37	1.24	2.48	5.28	3.57	3.36	1.69667	4.07	GO:0005576;GO:0004252	CC:extracellular region;MF:serine-type endopeptidase activity;	------	------	------	------	COG5640	O:Posttranslational modification, protein turnover, chaperones	sp|P13582|EAST_DROME;	Serine protease easter OS=Drosophila melanogaster OX=7227 GN=ea PE=1 SV=3;	PF00089;PF12032;PF13365	Trypsin;CLIP;Trypsin_2	Trypsin;Regulatory CLIP domain of proteinases;Trypsin-like peptidase domain
TRINITY_DN5287_c0_g1		0.42	1.26	1.02	9.09	8.42	10.61	0.9	9.37333	------	------	------	------	------	------	------	------	------	------	------	------	------
TRINITY_DN5306_c0_g1	Sucrose-6-phosphate hydrolase [Eumeta japonica]	3.06	1.07	1.47	5.09	4.82	3.95	1.86667	4.62	GO:0005975;GO:0005737;GO:0004564	BP:carbohydrate metabolic process;CC:cytoplasm;MF:beta-fructofuranosidase activity;	K01193	INV, sacA	map00500;map00500	Starch and sucrose metabolism;	COG1621	O:Posttranslational modification, protein turnover, chaperones	sp|P40714|CSCA_ECOLX;	Sucrose-6-phosphate hydrolase OS=Escherichia coli OX=562 GN=cscA PE=3 SV=1;	PF00251;PF08244	Glyco_hydro_32N;Glyco_hydro_32C	Glycosyl hydrolases family 32 N-terminal domain;Glycosyl hydrolases family 32 C terminal
TRINITY_DN5315_c0_g2	hypothetical protein RR46_06852 [Papilio xuthus]	1.12	1.61	1.67	3.32	4.74	3.48	1.46667	3.84667	------	------	------	------	------	------	ENOG410ZRZA;ENOG410ZRZA	S:Function unknown;	------	------	------	------	------
TRINITY_DN5391_c0_g1		0	0.41	0	1.67	7.86	3.94	0.136667	4.49	------	------	------	------	------	------	------	------	------	------	------	------	------
TRINITY_DN5397_c0_g1		13.05	12.48	12.68	147.53	83.56	88.73	12.7367	106.607	------	------	------	------	------	------	------	------	------	------	------	------	------
TRINITY_DN5397_c0_g6	peptidoglycan recognition protein 3 short class [Anopheles arabiensis]	0.29	0.44	0.23	2.63	2.07	3.91	0.32	2.87	GO:0045087;GO:0009253;GO:0008745;GO:0042834;GO:0008270	BP:innate immune response;BP:peptidoglycan catabolic process;MF:N-acetylmuramoyl-L-alanine amidase activity;MF:peptidoglycan binding;MF:zinc ion binding;	K01446	PGRP	------	------	ENOG4111PQD;ENOG4111PQD	L:Replication, recombination and repair;	sp|O76537|PGRP_TRINI;	Peptidoglycan recognition protein OS=Trichoplusia ni OX=7111 GN=PGRP PE=1 SV=1;	PF01510	Amidase_2	N-acetylmuramoyl-L-alanine amidase
TRINITY_DN5408_c0_g1	uncharacterized protein LOC115239569 [Formica exsecta]	0.34	0.45	0.81	2.14	1.85	2.94	0.533333	2.31	------	------	------	------	------	------	ENOG4110N8Y	S:Function unknown	------	------	PF05335	DUF745	Protein of unknown function
TRINITY_DN5488_c0_g1	unnamed protein product [Leptidea sinapis]	1.23	0.96	0.8	1.78	5.84	5.92	0.996667	4.51333	GO:0016021	CC:integral component of membrane;	K01044;K01050	CES1;BCHE	map00983	Drug metabolism - other enzymes	COG2272	S:Function unknown	sp|P35502|ESTF_MYZPE;	Esterase FE4 OS=Myzus persicae OX=13164 PE=1 SV=1;	PF00135;PF07859	COesterase;Abhydrolase_3	Carboxylesterase family;alpha/beta hydrolase fold
TRINITY_DN5495_c0_g1	tektin-B1-like [Galleria mellonella]	0.09	0.35	0.73	2.08	2.44	2.14	0.39	2.22	GO:0007218;GO:0018990;GO:0008255	BP:neuropeptide signaling pathway;BP:ecdysis, chitin-based cuticle;MF:ecdysis-triggering hormone activity;	K18629	TEKT2	------	------	ENOG410XSCN	S:Function unknown	sp|Q2T9Q6|TEKT2_BOVIN;	Tektin-2 OS=Bos taurus OX=9913 GN=TEKT2 PE=2 SV=1;	PF03148	Tektin	Tektin family
TRINITY_DN5516_c0_g1		0.18	0.83	0.37	6.61	6.58	6.74	0.46	6.64333	------	------	------	------	------	------	------	------	------	------	------	------	------
TRINITY_DN5516_c0_g2		17.88	20.27	23.82	308.11	343.61	256.56	20.6567	302.76	------	------	------	------	------	------	------	------	------	------	------	------	------
TRINITY_DN5538_c0_g1		0.63	0.7	0.73	3.14	3.64	4.54	0.686667	3.77333	------	------	------	------	------	------	------	------	------	------	------	------	------
TRINITY_DN5539_c0_g3		1.27	1.03	2.33	5.79	3.75	4.26	1.54333	4.6	------	------	------	------	------	------	------	------	------	------	------	------	------
TRINITY_DN556_c0_g3	PREDICTED: serine protease snake-like [Trachymyrmex septentrionalis]	3.77	4.67	7.26	13.98	14.77	10.28	5.23333	13.01	GO:0004252	MF:serine-type endopeptidase activity;	------	------	------	------	------	------	------	------	PF00089	Trypsin	Trypsin
TRINITY_DN5597_c0_g1		0	0	0	3.47	5.27	5.76	0	4.83333	------	------	------	------	------	------	ENOG410YUZQ	S:Function unknown	------	------	------	------	------
TRINITY_DN5603_c2_g2	PREDICTED: tubulin alpha-1 chain-like [Amyelois transitella]	3.18	7.53	8.23	15.1	15.42	24.45	6.31333	18.3233	GO:0007017;GO:0005737;GO:0005874;GO:0003924;GO:0005200;GO:0005525	BP:microtubule-based process;CC:cytoplasm;CC:microtubule;MF:GTPase activity;MF:structural constituent of cytoskeleton;MF:GTP binding;	K07374	TUBA	map04540;map04540;map04540;map04540;map04540;map04540;map04540	Gap junction;	COG5023	S:Function unknown	sp|P06603|TBA1_DROME;	Tubulin alpha-1 chain OS=Drosophila melanogaster OX=7227 GN=alphaTub84B PE=1 SV=1;	PF00091;PF03953;PF14881	Tubulin;Tubulin_C;Tubulin_3	Tubulin/FtsZ family, GTPase domain;Tubulin C-terminal domain;Tubulin domain
TRINITY_DN5609_c1_g2		0	0.06	0	1.39	1.84	1.99	0.02	1.74	------	------	------	------	------	------	ENOG410YTY1	S:Function unknown	------	------	------	------	------
TRINITY_DN5645_c1_g1		2.09	4.16	4.48	8.15	10.42	7.31	3.57667	8.62667	------	------	------	------	------	------	------	------	------	------	------	------	------
TRINITY_DN5654_c0_g2	uncharacterized protein DEA37_0001408, partial [Paragonimus westermani]	0.07	0.19	0	2.12	2.33	1.93	0.086667	2.12667	GO:0003964	MF:RNA-directed DNA polymerase activity;	------	------	------	------	ENOG410ZHEX;ENOG410ZHEX;ENOG410ZHEX	S:Function unknown;	------	------	PF00078	RVT_1	Reverse transcriptase
TRINITY_DN5655_c0_g1	insecticyanin-A-like [Vanessa tameamea]	131.03	191.74	209.97	719.52	766.41	621.88	177.58	702.603	GO:0031409	MF:pigment binding;	K03098	APOD	------	------	ENOG4110R73;ENOG4110R73;ENOG4110R73	S:Function unknown;	sp|Q5ECE3|LOPAP_LONON;	Lopap OS=Lonomia obliqua OX=304329 PE=1 SV=2;	PF00061	Lipocalin	Lipocalin / cytosolic fatty-acid binding protein family
TRINITY_DN56_c0_g1	unnamed protein product [Leptidea sinapis]	2.84	6.03	8.27	18.22	15.49	17.65	5.71333	17.12	------	------	------	------	------	------	ENOG410Y14V	S:Function unknown	------	------	------	------	------
TRINITY_DN5720_c0_g1		8.3	10.37	14.15	31.86	33.31	31.62	10.94	32.2633	------	------	------	------	------	------	------	------	------	------	------	------	------
TRINITY_DN5777_c0_g1		0.19	0.48	0.6	1.39	1.49	1.23	0.423333	1.37	------	------	------	------	------	------	------	------	------	------	------	------	------
TRINITY_DN5877_c0_g4		1.26	2.04	2.23	9.34	6.09	3.38	1.84333	6.27	------	------	------	------	------	------	------	------	------	------	------	------	------
TRINITY_DN5976_c0_g1		0.58	0.67	1.84	8.23	8.46	7.89	1.03	8.19333	------	------	------	------	------	------	------	------	------	------	------	------	------
TRINITY_DN5980_c0_g1	uncharacterized protein LOC116158848 [Photinus pyralis]	3.86	4.96	1.28	4.18	3.33	2.43	3.36667	3.31333	GO:0015074;GO:0003676	BP:DNA integration;MF:nucleic acid binding;	------	------	------	------	ENOG410Z1QR;ENOG410Z1QR;ENOG410Z1QR	S:Function unknown;	------	------	PF03564	DUF1759	Protein of unknown function
TRINITY_DN598_c0_g1	hypothetical protein B5X24_HaOG209444 [Helicoverpa armigera]	10.14	13.94	28.54	42.76	53.26	55.78	17.54	50.6	GO:0008152;GO:0003796	BP:metabolic process;MF:lysozyme activity;	------	------	------	------	ENOG4111UWA	S:Function unknown	sp|B3A003|LYS3_CRAVI;	Lysozyme 3 OS=Crassostrea virginica OX=6565 GN=lysoz3 PE=1 SV=1;	PF05497	Destabilase	Destabilase
TRINITY_DN6050_c0_g1	glutathione s-transferase M2 [Sogatella furcifera]	1.22	1.31	0.95	4.52	5.02	5.73	1.16	5.09	GO:0016021;GO:0016740;GO:0004364	CC:integral component of membrane;MF:transferase activity;MF:glutathione transferase activity;	K00799	GST, gst	map00480;map00480;map00480;map00480;map00480;map00480;map00480;map00480;map00480	Glutathione metabolism;	ENOG4111VJG	S:Function unknown	sp|P10620|MGST1_HUMAN;	Microsomal glutathione S-transferase 1 OS=Homo sapiens OX=9606 GN=MGST1 PE=1 SV=1;	PF01124	MAPEG	MAPEG family
TRINITY_DN6051_c0_g1		1.25	2.3	3.63	8.27	8.43	9.35	2.39333	8.68333	------	------	------	------	------	------	------	------	------	------	------	------	------
TRINITY_DN6051_c0_g2		0.63	1.69	1.93	5.77	6.28	6.09	1.41667	6.04667	------	------	------	------	------	------	------	------	------	------	------	------	------
TRINITY_DN612_c0_g1	protein lethal(2)essential for life-like isoform X1 [Galleria mellonella]	67.92	91.73	92.09	257.21	281.21	261.17	83.9133	266.53	GO:0046872	MF:metal ion binding;	K09542	CRYAB	map04213;map04213	Longevity regulating pathway - multiple species;	ENOG410YERS	O:Posttranslational modification, protein turnover, chaperones	sp|P82147|L2EFL_DROME;	Protein letha;	PF00011	HSP20	Hsp20/alpha crystallin family
TRINITY_DN6137_c1_g1		0.21	0.46	0.96	2	1.7	1.7	0.543333	1.8	------	------	------	------	------	------	------	------	------	------	------	------	------
TRINITY_DN61_c4_g1	PREDICTED: nucleic-acid-binding protein from mobile element jockey-like [Papilio machaon]	0.08	0	0	1.89	1.08	2.16	0.026667	1.71	GO:0003964;GO:0008270;GO:0003676	MF:RNA-directed DNA polymerase activity;MF:zinc ion binding;MF:nucleic acid binding;	------	------	------	------	ENOG410YMVH;ENOG410YMVH;ENOG410YMVH;ENOG410YMVH	S:Function unknown;	sp|Q9NBX5|GAGXE_DROME;	Nucleic-acid-binding protein from transposon X-element OS=Drosophila melanogaster OX=7227 GN=ORF1 PE=4 SV=1;	PF07530	PRE_C2HC	Associated with zinc fingers
TRINITY_DN6222_c0_g1		10.33	13.69	14.93	62.78	64.17	49.81	12.9833	58.92	------	------	------	------	------	------	------	------	------	------	------	------	------
TRINITY_DN6241_c0_g2	unknown secreted protein [Papilio xuthus]	224.85	208.14	167.65	595.74	449.53	379.76	200.213	475.01	GO:0045087;GO:0019731;GO:0005576	BP:innate immune response;BP:antibacterial humoral response;CC:extracellular region;	K20696	CEC	map04624	Toll and Imd signaling pathway	ENOG4110SD6;ENOG4110SD6	S:Function unknown;	sp|Q27239|CECA_BOMMO;	Cecropin-A OS=Bombyx mori OX=7091 GN=CECA PE=2 SV=1;	PF00272	Cecropin	Cecropin family
TRINITY_DN6295_c0_g1	PREDICTED: LOW QUALITY PROTEIN: uncharacterized protein LOC109487313 [Branchiostoma belcheri]	0	0.06	0	2.9	3.13	3.06	0.02	3.03	GO:0006082;GO:0042738;GO:0006805;GO:0055114;GO:0005737;GO:0043231;GO:0020037;GO:0016712;GO:0005506;GO:0008395;GO:0016491	BP:organic acid metabolic process;BP:exogenous drug catabolic process;BP:xenobiotic metabolic process;BP:oxidation-reduction process;CC:cytoplasm;CC:intracellular membrane-bounded organelle;MF:heme binding;MF:oxidoreductase activity, acting on paired donors, with incorporation or reduction of molecular oxygen, reduced flavin or flavoprotein as one donor, and incorporation of one atom of oxygen;MF…	------	------	------	------	COG1028	J:Translation, ribosomal structure and biogenesis	sp|Q9WYG0|Y325_THEMA;	Uncharacterized oxidoreductase TM_0325 OS=Thermotoga maritima;	PF00106;PF13561;PF08659	adh_short;adh_short_C2;KR	short chain dehydrogenase;Enoyl;KR domain
TRINITY_DN6373_c0_g1		1.63	2.46	3.21	6.28	7.76	7.2	2.43333	7.08	------	------	------	------	------	------	------	------	------	------	------	------	------
TRINITY_DN6416_c0_g1	hypothetical protein ILUMI_27350 [Ignelater luminosus]	0.37	0.5	0.89	12.33	12.18	11.23	0.586667	11.9133	GO:0046872;GO:0003676	MF:metal ion binding;MF:nucleic acid binding;	------	------	------	------	------	------	------	------	------	------	------
TRINITY_DN642_c0_g1	alpha-tubulin [Bombyx mori]	3.74	6.93	8.68	19.36	21	26.69	6.45	22.35	GO:0007017;GO:0005737;GO:0005874;GO:0003924;GO:0005200;GO:0005525	BP:microtubule-based process;CC:cytoplasm;CC:microtubule;MF:GTPase activity;MF:structural constituent of cytoskeleton;MF:GTP binding;	K07374	TUBA	map04540;map04540;map04540;map04540;map04540;map04540;map04540	Gap junction;	COG5023	O:Posttranslational modification, protein turnover, chaperones	sp|Q91060|TBA_NOTVI;	Tubulin alpha chain OS=Notophthalmus viridescens OX=8316 PE=2 SV=1;	PF00091;PF03953;PF14881	Tubulin;Tubulin_C;Tubulin_3	Tubulin/FtsZ family, GTPase domain;Tubulin C-terminal domain;Tubulin domain
TRINITY_DN6440_c0_g1	PREDICTED: uncharacterized protein LOC106131466 [Amyelois transitella]	0.35	0.63	0.54	1.06	1.26	2.12	0.506667	1.48	GO:0015074;GO:0003676	BP:DNA integration;MF:nucleic acid binding;	------	------	------	------	ENOG410Y3Y9;ENOG410Y3Y9;ENOG410Y3Y9;ENOG410Y3Y9;ENOG410Y3Y9	S:Function unknown;	------	------	PF05380;PF18701;PF03564;PF05585;PF17921;PF00078;PF13650;PF13975	Peptidase_A17;DUF5641;DUF1759;DUF1758;Integrase_H2C2;RVT_1;Asp_protease_2;gag-asp_proteas	Pao retrotransposon peptidase;Family of unknown function;Protein of unknown function;Putative peptidase;Integrase zinc binding domain;Reverse transcriptase;Aspartyl protease;gag-polyprotein putative aspartyl protease
TRINITY_DN6539_c0_g3		21.74	13.89	17.73	47.97	55.43	38.09	17.7867	47.1633	------	------	------	------	------	------	------	------	------	------	------	------	------
TRINITY_DN6595_c0_g3		5.09	5.99	10.01	23.23	34.19	19.55	7.03	25.6567	------	------	------	------	------	------	------	------	------	------	------	------	------
TRINITY_DN6686_c0_g1	serine protease easter-like [Bicyclus anynana]	3.15	1.87	2.58	9.95	9.64	10.68	2.53333	10.09	GO:0005576;GO:0004252	CC:extracellular region;MF:serine-type endopeptidase activity;	------	------	------	------	COG5640	O:Posttranslational modification, protein turnover, chaperones	------	------	PF00089	Trypsin	Trypsin
TRINITY_DN6721_c0_g1		0	0	0	1.79	0.69	2.92	0	1.8	------	------	------	------	------	------	------	------	------	------	------	------	------
TRINITY_DN6721_c0_g2	hypothetical protein ALC56_08226 [Trachymyrmex septentrionalis]	13.72	15.05	13.69	206.75	188.03	182.93	14.1533	192.57	GO:0003677	MF:DNA binding;	------	------	------	------	------	------	------	------	------	------	------
TRINITY_DN684_c0_g1		634.93	593.06	628.84	3488.61	3878.52	4552.11	618.943	3973.08	------	------	------	------	------	------	------	------	------	------	------	------	------
TRINITY_DN6852_c0_g1	defense protein 3-like [Bicyclus anynana]	646.65	462.78	454.7	5797.88	3864.74	4810.54	521.377	4824.39	GO:0042742;GO:0019731;GO:0005576;GO:0005615	BP:defense response to bacterium;BP:antibacterial humoral response;CC:extracellular region;CC:extracellular space;	------	------	------	------	ENOG410ZBQ8	S:Function unknown	sp|P50725|ATTA_TRINI;	Attacin-A OS=Trichoplusia ni OX=7111 PE=3 SV=1;	PF03769	Attacin_C	Attacin, C-terminal region
TRINITY_DN6905_c0_g1		104.22	137.62	197.76	347.46	425.35	368.15	146.533	380.32	------	------	------	------	------	------	------	------	------	------	------	------	------
TRINITY_DN6910_c1_g2		2.98	1.96	3.08	18.49	18.42	12.51	2.67333	16.4733	------	------	------	------	------	------	------	------	------	------	------	------	------
TRINITY_DN6966_c0_g1		0.63	0.1	0.52	1.44	2.38	2.8	0.416667	2.20667	------	------	------	------	------	------	------	------	------	------	------	------	------
TRINITY_DN6990_c0_g5		0.58	1.17	0.46	5.42	4.74	4.74	0.736667	4.96667	------	------	------	------	------	------	------	------	------	------	------	------	------
TRINITY_DN704_c0_g2		0.68	0.46	2.16	1.04	3.24	2.77	1.1	2.35	------	------	------	------	------	------	------	------	------	------	------	------	------
TRINITY_DN7050_c0_g1		0.85	4.77	9.17	22.65	18.89	8.48	4.93	16.6733	------	------	------	------	------	------	------	------	------	------	------	------	------
TRINITY_DN7119_c0_g2		0.9	2.06	2.44	6.35	4.26	7.8	1.8	6.13667	------	------	------	------	------	------	------	------	------	------	------	------	------
TRINITY_DN7120_c0_g2	odorant-binding protein 16 [Ectropis obliqua]	21.93	32.72	45.86	192.29	65.29	58.56	33.5033	105.38	GO:0005549	MF:odorant binding;	------	------	------	------	ENOG410ZCHW;ENOG410ZCHW	S:Function unknown;	sp|Q27018|B2_TENMO;	B2 protein;	PF01395	PBP_GOBP	PBP/GOBP family
TRINITY_DN7146_c0_g4		0.08	0.15	0	1.5	1.72	1.81	0.076667	1.67667	------	------	------	------	------	------	ENOG4111ZPV	S:Function unknown	sp|Q9UTI9|YKZ2_SCHPO;	UPF0591 membrane protein C15E1.02c OS=Schizosaccharomyces pombe;	PF08570	DUF1761	Protein of unknown function
TRINITY_DN7157_c0_g1	dual specificity protein phosphatase MPK-4-like [Ostrinia furnacalis]	0.09	0.26	0.08	1.24	1.4	1.39	0.143333	1.34333	GO:0016021;GO:0004725;GO:0008138	CC:integral component of membrane;MF:protein tyrosine phosphatase activity;MF:protein tyrosine/serine/threonine phosphatase activity;	K14819	DUSP12, YVH1	------	------	COG2453;COG2453	T:Signal transduction mechanisms;	sp|Q9VWF4|DUSK4_DROME;	Dual specificity protein phosphatase MPK-4 OS=Drosophila melanogaster OX=7227 GN=MKP-4 PE=1 SV=1;	PF00782	DSPc	Dual specificity phosphatase, catalytic domain
TRINITY_DN7192_c0_g1		48.74	44.76	45.7	119.56	124.37	127.3	46.4	123.743	------	------	------	------	------	------	------	------	------	------	------	------	------
TRINITY_DN7204_c0_g1	PREDICTED: serine protease easter-like [Papilio xuthus]	32.37	29.72	39.16	87.87	82.04	82.65	33.75	84.1867	GO:0005576;GO:0004252	CC:extracellular region;MF:serine-type endopeptidase activity;	K09640	TMPRSS9	------	------	COG5640	O:Posttranslational modification, protein turnover, chaperones	sp|Q9XXV0|PPAE_BOMMO;	Phenoloxidase-activating enzyme OS=Bombyx mori OX=7091 GN=PPAE PE=1 SV=2;	PF00089;PF12032	Trypsin;CLIP	Trypsin;Regulatory CLIP domain of proteinases
TRINITY_DN7274_c0_g1		114.54	162.99	157.14	374.96	389.78	378.05	144.89	380.93	------	------	------	------	------	------	------	------	------	------	------	------	------
TRINITY_DN7283_c1_g2		145.98	186.3	318.98	446.19	526.71	527.93	217.087	500.277	------	------	------	------	------	------	------	------	------	------	------	------	------
TRINITY_DN7357_c0_g1		0.13	0.06	0.73	3.99	1.35	2.56	0.306667	2.63333	------	------	------	------	------	------	------	------	------	------	------	------	------
TRINITY_DN736_c0_g2	sperm mitochondrial-associated cysteine-rich protein-like [Helicoverpa armigera]	0.9	1.66	3.13	6.34	7.56	7.67	1.89667	7.19	------	------	------	------	------	------	ENOG41113CI	K:Transcription	------	------	------	------	------
TRINITY_DN7380_c0_g1		0.15	0.83	0.43	1.04	1.32	1.29	0.47	1.21667	------	------	------	------	------	------	------	------	------	------	------	------	------
TRINITY_DN7387_c0_g1		0.15	0.19	0.09	1.49	1.9	1.42	0.143333	1.60333	------	------	------	------	------	------	------	------	------	------	------	------	------
TRINITY_DN740_c0_g1		0.28	0.25	0.21	1.55	2.97	4.34	0.246667	2.95333	------	------	------	------	------	------	------	------	------	------	------	------	------
TRINITY_DN740_c0_g3		0.05	0.05	0.33	1.11	1.99	1.54	0.143333	1.54667	------	------	------	------	------	------	------	------	------	------	PF10545	MADF_DNA_bdg	Alcohol dehydrogenase transcription factor Myb/SANT-like
TRINITY_DN7490_c0_g1		12.7	22.04	29.82	54.15	58.76	57.44	21.52	56.7833	------	------	------	------	------	------	------	------	------	------	------	------	------
TRINITY_DN754_c0_g1	Iron transport multicopper oxidase fio1 [Folsomia candida]	0	0.02	0.01	1.12	0.8	1.09	0.01	1.00333	GO:0016021;GO:0005507;GO:0016491	CC:integral component of membrane;MF:copper ion binding;MF:oxidoreductase activity;	K19791	FET3_5	------	------	COG2132	Q:Secondary metabolites biosynthesis, transport and catabolism	sp|K7NCS2|FETC_EPIFE;	Iron transport multicopper oxidase fetC OS=Epichloe festucae;	PF07732;PF07731;PF00394	Cu-oxidase_3;Cu-oxidase_2;Cu-oxidase	Multicopper oxidase;Multicopper oxidase;Multicopper oxidase
TRINITY_DN757_c0_g1	cystinosin homolog isoform X3 [Bombyx mori]	0.15	0.47	0.32	1.46	1.67	1.06	0.313333	1.39667	GO:0016021	CC:integral component of membrane;	K12386	CTNS	map04142	Lysosome	ENOG410XQSD;ENOG410XQSD	U:Intracellular trafficking, secretion, and vesicular transport;	sp|Q9VCR7|CTNS_DROME;	Cystinosin homolog OS=Drosophila melanogaster OX=7227 GN=CG17119 PE=1 SV=2;	PF04193	PQ-loop	PQ loop repeat
TRINITY_DN7645_c0_g1		0.24	0.23	0.33	2.19	3.37	4.08	0.266667	3.21333	------	------	------	------	------	------	------	------	------	------	------	------	------
TRINITY_DN7667_c0_g1	testis-expressed protein 9-like [Ostrinia furnacalis]	0.21	0	0.64	1.41	1.98	1.97	0.283333	1.78667	------	------	------	------	------	------	ENOG4110TA8;ENOG4110TA8	S:Function unknown;	------	------	PF19220	Crescentin	Crescentin protein
TRINITY_DN7690_c0_g1	clavesin-1 [Bombyx mori]	0.31	0.29	0.57	2.44	2.53	1.96	0.39	2.31	------	------	------	------	------	------	ENOG410XRSQ	T:Signal transduction mechanisms	sp|Q9BTX7|TTPAL_HUMAN;	Alpha-tocopherol transfer protein-like OS=Homo sapiens OX=9606 GN=TTPAL PE=1 SV=2;	PF00650	CRAL_TRIO	CRAL/TRIO domain
TRINITY_DN7694_c0_g1		2.24	3.31	5.81	11.06	10.03	12.14	3.78667	11.0767	------	------	------	------	------	------	------	------	------	------	------	------	------
TRINITY_DN7767_c0_g2		3.94	8.3	7.74	21.89	21.53	17.71	6.66	20.3767	------	------	------	------	------	------	------	------	------	------	------	------	------
TRINITY_DN7770_c0_g1	immulectin [Hepialus xiaojinensis]	22.17	22.71	33.86	85.21	77.3	91.14	26.2467	84.55	GO:0030246	MF:carbohydrate binding;	------	------	------	------	ENOG410ZRYS;ENOG410ZRYS;ENOG410ZRYS;ENOG410ZRYS;ENOG410ZRYS	S:Function unknown;	sp|P26305|LPSBP_PERAM;	Hemolymph lipopolysaccharide-binding protein OS=Periplaneta americana OX=6978 PE=1 SV=1;	PF00059	Lectin_C	Lectin C-type domain
TRINITY_DN7792_c0_g1		75.6	41.95	63.93	372.87	351.25	267.91	60.4933	330.677	------	------	------	------	------	------	------	------	------	------	------	------	------
TRINITY_DN7862_c0_g1	unnamed protein product [Leptidea sinapis]	0	0	0	1.34	1.81	1.51	0	1.55333	------	------	------	------	------	------	------	------	------	------	------	------	------
TRINITY_DN7871_c0_g1	hypothetical protein B5V51_3730 [Heliothis virescens]	0.19	0.36	0.9	2.65	3.51	1.91	0.483333	2.69	GO:0016021;GO:0022857	CC:integral component of membrane;MF:transmembrane transporter activity;	------	------	------	------	ENOG410ZVN7;ENOG410ZVN7;ENOG410ZVN7	G:Carbohydrate transport and metabolism;	sp|Q95R48|OCTL_DROME;	Organic cation transporter-like protein OS=Drosophila melanogaster OX=7227 GN=Orct2 PE=2 SV=2;	PF00083;PF07690	Sugar_tr;MFS_1	Sugar;Major Facilitator Superfamily
TRINITY_DN7945_c0_g1		0	0.49	2.52	41.24	58.79	41.56	1.00333	47.1967	------	------	------	------	------	------	------	------	------	------	------	------	------
TRINITY_DN796_c0_g1	immulectin 11 [Hepialus xiaojinensis]	4.61	5.48	5.78	13.03	15.7	14.15	5.29	14.2933	------	------	------	------	------	------	ENOG410ZPTE	S:Function unknown	------	------	PF00059	Lectin_C	Lectin C-type domain
TRINITY_DN7979_c1_g1		0.67	0.71	1.33	16.87	10.18	5.49	0.903333	10.8467	------	------	------	------	------	------	------	------	------	------	------	------	------
TRINITY_DN8112_c0_g1		2.06	3.89	10.67	93.29	66.87	36.93	5.54	65.6967	------	------	------	------	------	------	------	------	------	------	------	------	------
TRINITY_DN813_c0_g1	endonuclease-reverse transcriptase [Bombyx mori]	7.31	17.56	16.49	64.22	39.01	35.82	13.7867	46.35	GO:0007155;GO:0007229;GO:0016021;GO:0004519;GO:0022857;GO:0003964	BP:cell adhesion;BP:integrin-mediated signaling pathway;CC:integral component of membrane;MF:endonuclease activity;MF:transmembrane transporter activity;MF:RNA-directed DNA polymerase activity;	K21843	TTC7	------	------	ENOG4111HHG;ENOG4111HHG;ENOG4111HHG	S:Function unknown;	sp|Q5ECE3|LOPAP_LONON;	Lopap OS=Lonomia obliqua OX=304329 PE=1 SV=2;	PF00078	RVT_1	Reverse transcriptase
TRINITY_DN8153_c0_g3	juvenile hormone acid O-methyltransferase-like [Spodoptera litura]	8.5	9.14	11.66	23.35	31.08	38.4	9.76667	30.9433	GO:0032259;GO:0016021;GO:0008168	BP:methylation;CC:integral component of membrane;MF:methyltransferase activity;	K10718	JHAMT	map00981	Insect hormone biosynthesis	ENOG410ZWS9	S:Function unknown	sp|Q9VJK8|JHAMT_DROME;	Juvenile hormone acid O-methyltransferase OS=Drosophila melanogaster OX=7227 GN=jhamt PE=1 SV=2;	PF13649;PF08241;PF08242;PF13847;PF13489;PF01209;PF05175;PF03291;PF02353;PF05401	Methyltransf_25;Methyltransf_11;Methyltransf_12;Methyltransf_31;Methyltransf_23;Ubie_methyltran;MTS;Pox_MCEL;CMAS;NodS	Methyltransferase domain;Methyltransferase domain;Methyltransferase domain;Methyltransferase domain;Methyltransferase domain;ubiE/COQ5 methyltransferase family;Methyltransferase small domain;mRNA capping enzyme;Mycolic acid cyclopropane synthetase;Nodulation protein S
TRINITY_DN817_c5_g2		0.41	0.26	0.12	11.74	9.06	10.39	0.263333	10.3967	------	------	------	------	------	------	------	------	------	------	------	------	------
TRINITY_DN8213_c0_g1	hypothetical protein B5V51_968 [Heliothis virescens]	0.04	0.26	0.65	5.03	3.94	3.51	0.316667	4.16	------	------	------	------	------	------	ENOG410ZDPG;ENOG410ZDPG	S:Function unknown;	------	------	PF13843	DDE_Tnp_1_7	Transposase IS4
TRINITY_DN8293_c0_g1		8.85	10.51	14.06	42.61	32.74	23.88	11.14	33.0767	------	------	------	------	------	------	------	------	------	------	------	------	------
TRINITY_DN8341_c0_g2		0.26	0.08	0.24	50.71	2.53	4.98	0.193333	19.4067	------	------	------	------	------	------	------	------	------	------	------	------	------
TRINITY_DN8377_c0_g1	stabilizer of axonemal microtubules 2 [Pieris rapae]	0.19	0.36	0.37	2.66	2.82	2.47	0.306667	2.65	GO:0008017	MF:microtubule binding;	------	------	------	------	ENOG4111PHN	S:Function unknown	------	------	------	------	------
TRINITY_DN8422_c0_g1	uncharacterized protein LOC116767620 isoform X1 [Danaus plexippus plexippus]	0.18	0.57	0.52	1.32	0.87	1.33	0.423333	1.17333	------	------	------	------	------	------	ENOG410ZI7V	S:Function unknown	sp|O14513|NCKP5_HUMAN;	Nck-associated protein 5 OS=Homo sapiens OX=9606 GN=NCKAP5 PE=1 SV=2;	------	------	------
TRINITY_DN8431_c0_g1	uncharacterized protein LOC115440463 isoform X1 [Manduca sexta]	0.6	1.37	2.89	6.78	7.41	9.36	1.62	7.85	------	------	------	------	------	------	ENOG410YC7Z;ENOG410YC7Z	S:Function unknown;	sp|Q0IHI3|CATIP_XENLA;	Ciliogenesis-associated TTC17-interacting protein OS=Xenopus laevis OX=8355 GN=catip PE=2 SV=1;	------	------	------
TRINITY_DN845_c0_g1	hypothetical protein ILUMI_02213 [Ignelater luminosus]	0.78	0.97	1.21	10.14	8.68	6.67	0.986667	8.49667	GO:0005615;GO:0016787;GO:0052689	CC:extracellular space;MF:hydrolase activity;MF:carboxylic ester hydrolase activity;	------	------	------	------	COG2272;COG2272	S:Function unknown;	sp|P35502|ESTF_MYZPE;	Esterase FE4 OS=Myzus persicae OX=13164 PE=1 SV=1;	PF00135;PF07859;PF00326	COesterase;Abhydrolase_3;Peptidase_S9	Carboxylesterase family;alpha/beta hydrolase fold;Prolyl oligopeptidase family
TRINITY_DN8467_c0_g1		1.89	1.76	1.04	95.26	71.7	75.78	1.56333	80.9133	------	------	------	------	------	------	------	------	------	------	------	------	------
TRINITY_DN8501_c0_g6		0.51	0.96	1.24	4.95	5.63	4.44	0.903333	5.00667	------	------	------	------	------	------	------	------	------	------	------	------	------
TRINITY_DN8639_c0_g1		0.6	1.74	5.07	14.67	15.1	13.8	2.47	14.5233	------	------	------	------	------	------	------	------	------	------	------	------	------
TRINITY_DN863_c4_g2		3.07	5.24	10.88	19.72	32.18	14.24	6.39667	22.0467	------	------	------	------	------	------	------	------	------	------	------	------	------
TRINITY_DN8653_c0_g1	uncharacterized protein LOC110373825 isoform X2 [Helicoverpa armigera]	0.21	0.2	0.41	1.08	1.44	1.29	0.273333	1.27	------	------	------	------	------	------	------	------	------	------	------	------	------
TRINITY_DN8706_c0_g1	zinc finger BED domain-containing protein 1-like isoform X2 [Bombyx mandarina]	0.19	0.14	0.21	1.91	1.68	1.12	0.18	1.57	GO:0030071;GO:0031145;GO:0005680;GO:0046983	BP:regulation of mitotic metaphase/anaphase transition;BP:anaphase-promoting complex-dependent catabolic process;CC:anaphase-promoting complex;MF:protein dimerization activity;	------	------	------	------	ENOG4111T8J;ENOG4111T8J	S:Function unknown;	------	------	PF05699	Dimer_Tnp_hAT	hAT family C-terminal dimerisation region
TRINITY_DN8786_c0_g5	histone-lysine N-methyltransferase SETMAR-like, partial [Bicyclus anynana]	1.13	2.72	3.32	7.85	5.05	9.57	2.39	7.49	GO:0006629;GO:0016021;GO:0046872;GO:0020037;GO:0016491	BP:lipid metabolic process;CC:integral component of membrane;MF:metal ion binding;MF:heme binding;MF:oxidoreductase activity;	K11433	SETMAR	map00310	Lysine degradation	COG2940	S:Function unknown	sp|Q53H47|SETMR_HUMAN;	Histone-lysine N-methyltransferase SETMAR OS=Homo sapiens OX=9606 GN=SETMAR PE=1 SV=2;	PF01359	Transposase_1	Transposase
TRINITY_DN8816_c0_g1		1.73	1.61	2.46	7.78	6.88	4.4	1.93333	6.35333	------	------	------	------	------	------	------	------	------	------	------	------	------
TRINITY_DN8864_c0_g1	hypothetical protein B5V51_10387 [Heliothis virescens]	0.09	0.04	0.22	1.28	1.41	1.05	0.116667	1.24667	GO:0005975;GO:0016616	BP:carbohydrate metabolic process;MF:oxidoreductase activity, acting on the CH-OH group of donors, NAD or NADP as acceptor;	K00026	MDH2	map00020;map00020;map00020;map00020	Citrate cycle (TCA cycle;	COG0039	S:Function unknown	sp|P37228|MDHG_SOYBN;	Malate dehydrogenase, glyoxysomal OS=Glycine max OX=3847 PE=2 SV=2;	PF02866	Ldh_1_C	lactate/malate dehydrogenase, alpha/beta C-terminal domain
TRINITY_DN8898_c0_g1	glycoside hydrolase [Culex quinquefasciatus]	8.31	9.48	10.89	132.58	126.5	136.72	9.56	131.933	GO:0005975;GO:0015031;GO:0016021;GO:0005739;GO:0000786;GO:0005634;GO:0046982;GO:0004553;GO:0008422;GO:0102483;GO:0003677;GO:0046872	BP:carbohydrate metabolic process;BP:protein transport;CC:integral component of membrane;CC:mitochondrion;CC:nucleosome;CC:nucleus;MF:protein heterodimerization activity;MF:hydrolase activity, hydrolyzing O-glycosyl compounds;MF:beta-glucosidase activity;MF:scopolin beta-glucosidase activity;MF:DNA binding;MF:metal ion binding;	------	------	------	------	COG2723	U:Intracellular trafficking, secretion, and vesicular transport	sp|Q95X01|MYRO1_BREBR;	Myrosinase 1 OS=Brevicoryne brassicae OX=69196 PE=1 SV=1;	PF00232;PF00150	Glyco_hydro_1;Cellulase	Glycosyl hydrolase family 1;Cellulase
TRINITY_DN8975_c0_g1		79.06	113.25	224.2	273.89	368.2	426.07	138.837	356.053	------	------	------	------	------	------	------	------	------	------	------	------	------
TRINITY_DN8993_c0_g1		0.63	0.34	0	1.8	0.82	2.04	0.323333	1.55333	------	------	------	------	------	------	------	------	------	------	------	------	------
TRINITY_DN9045_c0_g1		2.45	4.12	9.57	17.92	18.05	12.85	5.38	16.2733	------	------	------	------	------	------	------	------	------	------	------	------	------
TRINITY_DN9181_c0_g1		12.69	21.37	11.48	44.78	36.79	49.57	15.18	43.7133	------	------	------	------	------	------	------	------	------	------	------	------	------
TRINITY_DN9219_c0_g1	uncharacterized protein LOC114239278 isoform X1 [Bombyx mandarina]	1.07	0.39	2.27	5.46	5.14	6.12	1.24333	5.57333	------	------	------	------	------	------	ENOG410Y2IF	S:Function unknown	sp|A4IJ15|CFA97_XENTR;	Cilia- and flagella-associated protein 97 OS=Xenopus tropicalis OX=8364 GN=cfap97 PE=2 SV=1;	PF13879	KIAA1430	KIAA1430 homologue
TRINITY_DN9237_c0_g1	PREDICTED: defensin [Nicrophorus vespilloides]	21.92	30.19	22.82	225.2	241.23	165.75	24.9767	210.727	GO:0006952;GO:0005576	BP:defense response;CC:extracellular region;	K20668	DEF	map04624	Toll and Imd signaling pathway	------	------	------	------	PF01097	Defensin_2	Arthropod defensin
TRINITY_DN9237_c0_g2		25.21	37.29	58.27	1167.43	1011.6	1078.03	40.2567	1085.69	------	------	------	------	------	------	------	------	------	------	------	------	------
TRINITY_DN9247_c0_g1	PREDICTED: larval cuticle protein LCP-17-like [Plutella xylostella]	0	0	0.32	1.2	6.62	1.87	0.106667	3.23	GO:0042302	MF:structural constituent of cuticle;	------	------	------	------	ENOG4111PJ1;ENOG4111PJ1;ENOG4111PJ1;ENOG4111PJ1;ENOG4111PJ1	O:Posttranslational modification, protein turnover, chaperones;	sp|O02388|CU22_BOMMO;	Larval cuticle protein LCP-22 OS=Bombyx mori OX=7091 GN=LCP22 PE=2 SV=1;	PF00379	Chitin_bind_4	Insect cuticle protein
TRINITY_DN9308_c0_g3	LOW QUALITY PROTEIN: probable glycosidase crf1, partial [Nilaparvata lugens]	0	0.06	0.03	1.36	1.17	1.79	0.03	1.44	------	------	------	------	------	------	COG2273	G:Carbohydrate transport and metabolism	sp|Q8J0P4|CRF1_ASPFU;	Probable glycosidase crf1 OS=Neosartorya fumigata;	PF00722	Glyco_hydro_16	Glycosyl hydrolases family 16
TRINITY_DN9317_c0_g2		0	0.14	0.41	2.03	3.17	1.66	0.183333	2.28667	------	------	------	------	------	------	------	------	------	------	------	------	------
TRINITY_DN9334_c0_g1	uncharacterized protein LOC101736273 [Bombyx mori]	0.21	0.53	1.3	3.62	2.05	3.93	0.68	3.2	------	------	------	------	------	------	ENOG4111CSN	S:Function unknown	------	------	PF14912	THEG	Testicular haploid expressed repeat
TRINITY_DN935_c0_g1		27	41.41	35.4	313.61	266.61	260.74	34.6033	280.32	------	------	------	------	------	------	------	------	------	------	------	------	------
TRINITY_DN935_c0_g2		8.85	7.57	4.86	123.92	90.27	97.57	7.09333	103.92	------	------	------	------	------	------	------	------	------	------	------	------	------
TRINITY_DN9442_c0_g1	hypothetical protein ILUMI_02212 [Ignelater luminosus]	0.32	0.04	0.25	2.03	2.44	2.27	0.203333	2.24667	GO:0016787	MF:hydrolase activity;	------	------	------	------	COG2272;COG2272	I:Lipid transport and metabolism;	sp|P35502|ESTF_MYZPE;	Esterase FE4 OS=Myzus persicae OX=13164 PE=1 SV=1;	PF00135;PF07859;PF00326	COesterase;Abhydrolase_3;Peptidase_S9	Carboxylesterase family;alpha/beta hydrolase fold;Prolyl oligopeptidase family
TRINITY_DN9497_c1_g1		0.31	0.31	0.97	1.23	1.56	2.09	0.53	1.62667	------	------	------	------	------	------	------	------	------	------	------	------	------
TRINITY_DN9501_c0_g2	PREDICTED: trypsin-1-like [Papilio xuthus]	5.69	6.87	10.61	19.52	19.84	19.33	7.72333	19.5633	GO:0004252	MF:serine-type endopeptidase activity;	------	------	------	------	COG5640	O:Posttranslational modification, protein turnover, chaperones	sp|P05049|SNAK_DROME;	Serine protease snake OS=Drosophila melanogaster OX=7227 GN=snk PE=1 SV=2;	PF00089	Trypsin	Trypsin
TRINITY_DN9555_c0_g1	dVC-AP3, partial [Manduca sexta]	34.01	20.72	35.07	1459.93	814.22	958.68	29.9333	1077.61	------	------	------	------	------	------	ENOG4110QR6	S:Function unknown	------	------	PF10793	Gloverin	Gloverin-like protein
TRINITY_DN9567_c0_g7	hypothetical protein BRAFLDRAFT_123289 [Branchiostoma floridae]	0.03	0.03	0.06	1.4	1.32	1.92	0.04	1.54667	GO:0006457;GO:0042026;GO:0042981;GO:0016021;GO:0008083;GO:0051082;GO:0003755;GO:0016018	BP:protein folding;BP:protein refolding;BP:regulation of apoptotic process;CC:integral component of membrane;MF:growth factor activity;MF:unfolded protein binding;MF:peptidyl-prolyl cis-trans isomerase activity;MF:cyclosporin A binding;	K05864	PPID, CYPD	map05010;map05010	Alzheimer's disease;	COG0652	O:Posttranslational modification, protein turnover, chaperones	sp|Q4HXF6|PPID_GIBZE;	Peptidyl-prolyl cis-trans isomerase D OS=Gibberella zeae;	PF00160;PF07719;PF00515;PF13424	Pro_isomerase;TPR_2;TPR_1;TPR_12	Cyclophilin type peptidyl-prolyl cis-trans isomerase/CLD;Tetratricopeptide repeat;Tetratricopeptide repeat;Tetratricopeptide repeat
TRINITY_DN9662_c0_g1		0	0.45	0.66	11.04	2.31	8.5	0.37	7.28333	------	------	------	------	------	------	------	------	------	------	------	------	------
TRINITY_DN969_c0_g2	uncharacterized protein LOC112051334 [Bicyclus anynana]	0.07	0	0.28	21.9	2.77	3.26	0.116667	9.31	GO:0016491	MF:oxidoreductase activity;	K00069	HPGD	map05202	Transcriptional misregulation in cancer	COG1028	S:Function unknown	sp|P54398|FBP2_DROME;	Fat body protein 2 OS=Drosophila melanogaster OX=7227 GN=Fbp2 PE=2 SV=2;	PF00106;PF13561;PF08659	adh_short;adh_short_C2;KR	short chain dehydrogenase;Enoyl;KR domain
TRINITY_DN9714_c0_g1		3.18	11.86	19.38	105.45	110.65	150.31	11.4733	122.137	------	------	------	------	------	------	------	------	------	------	------	------	------
TRINITY_DN977_c0_g1	tubulin beta-4B chain [Ostrinia furnacalis]	1.64	3.52	4.45	13.97	15.5	18.73	3.20333	16.0667	GO:0007017;GO:0005737;GO:0005874;GO:0003924;GO:0005200;GO:0005525	BP:microtubule-based process;CC:cytoplasm;CC:microtubule;MF:GTPase activity;MF:structural constituent of cytoskeleton;MF:GTP binding;	K07375	TUBB	map05010;map05010;map05010;map05010;map05010	Alzheimer's disease;	COG5023	S:Function unknown	sp|Q3MHM5|TBB4B_BOVIN;	Tubulin beta-4B chain OS=Bos taurus OX=9913 GN=TUBB4B PE=2 SV=1;	PF00091;PF03953;PF10644	Tubulin;Tubulin_C;Misat_Tub_SegII	Tubulin/FtsZ family, GTPase domain;Tubulin C-terminal domain;Misato Segment II tubulin-like domain
TRINITY_DN977_c0_g2	tubulin beta chain-like [Varroa destructor]	2.55	6.32	12.36	22.56	28.95	26.03	7.07667	25.8467	GO:0007017;GO:0005737;GO:0005874;GO:0003924;GO:0005200;GO:0005525	BP:microtubule-based process;CC:cytoplasm;CC:microtubule;MF:GTPase activity;MF:structural constituent of cytoskeleton;MF:GTP binding;	K07375	TUBB	map05010;map05010;map05010;map05010;map05010	Alzheimer's disease;	COG5023	Z:Cytoskeleton	sp|P11833|TBB_PARLI;	Tubulin beta chain OS=Paracentrotus lividus OX=7656 PE=2 SV=1;	PF00091;PF03953;PF10644	Tubulin;Tubulin_C;Misat_Tub_SegII	Tubulin/FtsZ family, GTPase domain;Tubulin C-terminal domain;Misato Segment II tubulin-like domain
TRINITY_DN9898_c0_g1		3.24	3.3	3.78	12.94	8.15	6.79	3.44	9.29333	------	------	------	------	------	------	------	------	------	------	------	------	------
TRINITY_DN9_c1_g2	odorant binding protein [Athetis dissimilis]	107.31	152.28	204.69	530.4	597.08	433.52	154.76	520.333	GO:0005549	MF:odorant binding;	------	------	------	------	ENOG4111CBI;ENOG4111CBI	S:Function unknown;	------	------	------	------	------
BPvsMOCK1_DOWN
Gene_id	NR description	MOCK1_1	MOCK1_2	MOCK1_3	Tx_BP1	Tx_BP2	Tx_BP3	MOCK1	BP	GO_id	GO_term	KO_id	KO_name	Pathway_id	Pathway_definition	COG_id	COG_Functional Categories	Swiss-Prot_hit-name	Swiss-Prot_description	Pfam_id	Domain	Domain description
TRINITY_DN10038_c0_g1	proton-associated sugar transporter A [Thrips palmi]	1.43	3.95	1.81	0.65	1.05	0.74	2.39667	0.813333	GO:0016021	CC:integral component of membrane;	K15378	SLC45A1_2_4	------	------	ENOG4110218;ENOG4110218;ENOG4110218	S:Function unknown;	sp|P58355|S45A2_MOUSE;	Membrane-associated transporter protein OS=Mus musculus OX=10090 GN=Slc45a2 PE=1 SV=1;	PF07690;PF13347	MFS_1;MFS_2	Major Facilitator Superfamily;MFS/sugar transport protein
TRINITY_DN10160_c0_g2		10.85	12.4	21.14	7.7	9.53	7.3	14.7967	8.17667	------	------	------	------	------	------	------	------	------	------	------	------	------
TRINITY_DN10171_c0_g3		1.44	25.45	6.39	2.18	1.63	0	11.0933	1.27	------	------	------	------	------	------	------	------	------	------	------	------	------
TRINITY_DN1023_c0_g2	putative sodium-dependent multivitamin transporter [Vanessa tameamea]	4.66	4.6	5.92	2.26	3.59	3.42	5.06	3.09	GO:0016021;GO:0022857	CC:integral component of membrane;MF:transmembrane transporter activity;	K14388	SLC5A8_12, SMCT	------	------	COG0591	E:Amino acid transport and metabolism	sp|P83740|SC5A6_DROME;	Putative sodium-dependent multivitamin transporter OS=Drosophila melanogaster OX=7227 GN=CG32669 PE=2 SV=1;	PF00474	SSF	Sodiu
TRINITY_DN10251_c0_g1	C-type lectin-S2 [Hepialus xiaojinensis]	5.62	6.91	6.7	3.28	3.9	2.87	6.41	3.35	GO:0030246	MF:carbohydrate binding;	------	------	------	------	ENOG410ZUGU;ENOG410ZUGU	S:Function unknown;	------	------	PF00059	Lectin_C	Lectin C-type domain
TRINITY_DN1025_c0_g1	PREDICTED: cytochrome P450 9e2-like [Amyelois transitella]	222.57	224.4	248.55	69.12	82.08	78.6	231.84	76.6	GO:0016021;GO:0005506;GO:0016705;GO:0004497;GO:0020037	CC:integral component of membrane;MF:iron ion binding;MF:oxidoreductase activity, acting on paired donors, with incorporation or reduction of molecular oxygen;MF:monooxygenase activity;MF:heme binding;	K15003;K14999	CYP9;CYP6	------	------	COG2124	Q:Secondary metabolites biosynthesis, transport and catabolism	sp|Q964T2|CP9E2_BLAGE;	Cytochrome P450 9e2 OS=Blattella germanica OX=6973 GN=CYP9E2 PE=2 SV=1;	PF00067	p450	Cytochrome P450
TRINITY_DN1028_c0_g1	antichymotrypsin-2-like isoform X7 [Bicyclus anynana]	4866.33	4243.39	3675.34	2434.16	2812.73	2942.41	4261.69	2729.77	GO:0005615	CC:extracellular space;	------	------	------	------	COG4826	O:Posttranslational modification, protein turnover, chaperones	sp|P22922|A1AT_BOMMO;	Antitrypsin OS=Bombyx mori OX=7091 PE=1 SV=2;	PF00079	Serpin	Serpin
TRINITY_DN1029_c0_g2	cytochrome P450 9e2-like [Ctenocephalides felis]	49.09	50.33	46.01	22.16	31.46	26.64	48.4767	26.7533	GO:0005506;GO:0016705;GO:0004497;GO:0020037	MF:iron ion binding;MF:oxidoreductase activity, acting on paired donors, with incorporation or reduction of molecular oxygen;MF:monooxygenase activity;MF:heme binding;	K15003	CYP9	------	------	COG2124	Q:Secondary metabolites biosynthesis, transport and catabolism	sp|Q9VG82|CP9F2_DROME;	Probable cytochrome P450 9f2 OS=Drosophila melanogaster OX=7227 GN=Cyp9f2 PE=2 SV=1;	PF00067	p450	Cytochrome P450
TRINITY_DN10303_c0_g2	probable 4-coumarate--CoA ligase 1 [Vanessa tameamea]	15.36	18.27	25.15	5.94	6.82	4.95	19.5933	5.90333	GO:0003824	MF:catalytic activity;	------	------	------	------	COG0318	S:Function unknown	sp|Q54P77|4CL1_DICDI;	Probable 4-coumarate--CoA ligase 1 OS=Dictyostelium discoideum OX=44689 GN=4cl1 PE=3 SV=1;	PF00501;PF13193	AMP-binding;AMP-binding_C	AMP-binding enzyme;AMP-binding enzyme C-terminal domain
TRINITY_DN10481_c0_g1	xanthine dehydrogenase-like [Manduca sexta]	10.53	10.9	13.44	5.21	6.17	5.57	11.6233	5.65	GO:0005506;GO:0051537;GO:0071949;GO:0009055	MF:iron ion binding;MF:2 iron, 2 sulfur cluster binding;MF:FAD binding;MF:electron carrier activity;	K00106	XDH	map04146;map04146;map04146;map04146	Peroxisome;	COG4630	F:Nucleotide transport and metabolism	sp|Q8GUQ8|XDH1_ARATH;	Xanthine dehydrogenase 1 OS=Arabidopsis thaliana OX=3702 GN=XDH1 PE=1 SV=1;	PF02738;PF01799;PF03450;PF01315;PF00941;PF00111	Ald_Xan_dh_C2;Fer2_2;CO_deh_flav_C;Ald_Xan_dh_C;FAD_binding_5;Fer2	Molybdopterin-binding domain of aldehyde dehydrogenase;[2Fe-2S] binding domain;CO dehydrogenase flavoprotein C-terminal domain;Aldehyde oxidase and xanthine dehydrogenase, a/b hammerhead domain;FAD binding domain in molybdopterin dehydrogenase;2Fe-2S iron-sulfur cluster binding domain
TRINITY_DN1050_c0_g1	V-type proton ATPase 116 kDa subunit a [Bombyx mori]	16.91	27.16	17.9	13.25	11.95	13.09	20.6567	12.7633	GO:0016021;GO:0000220;GO:0015078	CC:integral component of membrane;CC:vacuolar proton-transporting V-type ATPase, V0 domain;MF:hydrogen ion transmembrane transporter activity;	K02154	ATPeV0A, ATP6N	map05152;map05152;map05152;map05152;map05152;map05152;map05152;map05152;map05152	Tuberculosis;	COG1269	C:Energy production and conversion	sp|Q93050|VPP1_HUMAN;	V-type proton ATPase 116 kDa subunit a isoform 1 OS=Homo sapiens OX=9606 GN=ATP6V0A1 PE=1 SV=3;	PF01496	V_ATPase_I	V-type ATPase 116kDa subunit family
TRINITY_DN1065_c1_g2	phenoloxidase-activating factor 2-like [Photinus pyralis]	55.14	43.48	44.78	12.54	15.08	15.16	47.8	14.26	GO:0016021;GO:0004252	CC:integral component of membrane;MF:serine-type endopeptidase activity;	------	------	------	------	COG5640	O:Posttranslational modification, protein turnover, chaperones	sp|Q9GRW0|PPAF2_HOLDI;	Phenoloxidase-activating factor 2 OS=Holotrichia diomphalia OX=33394 GN=PPAF2 PE=1 SV=1;	PF00089	Trypsin	Trypsin
TRINITY_DN106_c1_g2		1.84	1.29	1.32	0.11	0.66	0.52	1.48333	0.43	------	------	------	------	------	------	------	------	------	------	------	------	------
TRINITY_DN10717_c0_g1	monocarboxylate transporter 9-like [Spodoptera litura]	3.6	10.51	4.02	1.27	1.52	1.77	6.04333	1.52	GO:0016021;GO:0022857	CC:integral component of membrane;MF:transmembrane transporter activity;	------	------	------	------	ENOG4111MQJ	G:Carbohydrate transport and metabolism	sp|O15375|MOT6_HUMAN;	Monocarboxylate transporter 6 OS=Homo sapiens OX=9606 GN=SLC16A5 PE=2 SV=1;	PF07690	MFS_1	Major Facilitator Superfamily
TRINITY_DN10752_c0_g1	hypothetical protein B5V51_1356 [Heliothis virescens]	6.83	20.9	7.83	4.52	4.67	4.26	11.8533	4.48333	GO:0016021;GO:0022857	CC:integral component of membrane;MF:transmembrane transporter activity;	K08145	SLC2A8, GLUT8	------	------	ENOG410XNQK	G:Carbohydrate transport and metabolism	sp|Q17NV8|TRET1_AEDAE;	Facilitated trehalose transporter Tret1 OS=Aedes aegypti OX=7159 GN=Tret1 PE=3 SV=1;	PF00083;PF07690	Sugar_tr;MFS_1	Sugar;Major Facilitator Superfamily
TRINITY_DN10822_c0_g2	luciferin 4-monooxygenase-like [Bicyclus anynana]	28.61	19.95	26.91	3.72	3.23	2.89	25.1567	3.28	GO:0003824;GO:0004497;GO:0016874	MF:catalytic activity;MF:monooxygenase activity;MF:ligase activity;	K01904	4CL	map00130	Ubiquinone and other terpenoid-quinone biosynthesis	COG0318	S:Function unknown	sp|Q27757|LUCI_PHOPE;	Luciferin 4-monooxygenase OS=Photuris pensylvanica OX=1710587 PE=2 SV=2;	PF00501	AMP-binding	AMP-binding enzyme
TRINITY_DN10968_c0_g1	hypothetical protein GE061_14853 [Apolygus lucorum]	250.52	202.1	185.18	120.56	118.18	139.47	212.6	126.07	GO:0015986;GO:0045261;GO:0005524;GO:0046933	BP:ATP synthesis coupled proton transport;CC:proton-transporting ATP synthase complex, catalytic core;MF:ATP binding;MF:proton-transporting ATP synthase activity, rotational mechanism;	K02133	ATPeF1B, ATP5B, ATP2	map05012;map05012;map05012;map05012	Parkinson's disease;	COG0055;COG0055	C:Energy production and conversion;	sp|Q25117|ATPB_HEMPU;	ATP synthase subunit beta, mitochondrial OS=Hemicentrotus pulcherrimus OX=7650 PE=2 SV=1;	PF00006	ATP-synt_ab	ATP synthase alpha/beta family, nucleotide-binding domain
TRINITY_DN10994_c0_g2	PREDICTED: trypsin-1-like [Hyalella azteca]	3.47	9	3.74	3.32	3.04	2.43	5.40333	2.93	GO:0004252	MF:serine-type endopeptidase activity;	K01312	PRSS1_2_3	map04972;map04972;map04972;map04972	Pancreatic secretion;	COG5640	O:Posttranslational modification, protein turnover, chaperones	sp|P29786|TRY3_AEDAE;	Trypsin 3A1 OS=Aedes aegypti OX=7159 GN=AAEL007818 PE=2 SV=2;	PF00089	Trypsin	Trypsin
TRINITY_DN11056_c0_g3	cytochrome P450 9e2-like [Diabrotica virgifera virgifera]	43.89	44.34	44.79	13.45	17.8	14.65	44.34	15.3	GO:0005506;GO:0016705;GO:0004497;GO:0020037	MF:iron ion binding;MF:oxidoreductase activity, acting on paired donors, with incorporation or reduction of molecular oxygen;MF:monooxygenase activity;MF:heme binding;	K15003;K14999	CYP9;CYP6	------	------	COG2124	Q:Secondary metabolites biosynthesis, transport and catabolism	------	------	PF00067	p450	Cytochrome P450
TRINITY_DN11077_c0_g1	folate transporter 1-like [Manduca sexta]	3.16	2.28	3.56	0.99	1.76	1.36	3	1.37	GO:0016021;GO:0090482	CC:integral component of membrane;MF:vitamin transmembrane transporter activity;	K14610	SLC19A2_3, THTR	map04977	Vitamin digestion and absorption	ENOG410XT34	P:Inorganic ion transport and metabolism	sp|Q9EQN9|S19A2_MOUSE;	Thiamine transporter 1 OS=Mus musculus OX=10090 GN=Slc19a2 PE=1 SV=1;	PF01770	Folate_carrier	Reduced folate carrier
TRINITY_DN11150_c0_g2	alpha-tocopherol transfer protein-like [Bombyx mandarina]	22.22	22.35	23.17	8.93	9.91	9.35	22.58	9.39667	------	------	------	------	------	------	ENOG410XRSQ	S:Function unknown	sp|P41034|TTPA_RAT;	Alpha-tocopherol transfer protein OS=Rattus norvegicus OX=10116 GN=Ttpa PE=1 SV=1;	PF00650	CRAL_TRIO	CRAL/TRIO domain
TRINITY_DN11197_c0_g2	potassium voltage-gated channel protein Shab isoform X4 [Galleria mellonella]	1.43	2.35	2.54	1.35	0.98	0.68	2.10667	1.00333	GO:0034765;GO:0051260;GO:0008076;GO:0005249	BP:regulation of ion transmembrane transport;BP:protein homooligomerization;CC:voltage-gated potassium channel complex;MF:voltage-gated potassium channel activity;	K04885	KCNB1, KV2.1	------	------	COG1226	P:Inorganic ion transport and metabolism	sp|P17970|KCNAB_DROME;	Potassium voltage-gated channel protein Shab OS=Drosophila melanogaster OX=7227 GN=Shab PE=1 SV=2;	PF00520;PF02214;PF07885	Ion_trans;BTB_2;Ion_trans_2	Ion transport protein;BTB/POZ domain;Ion channel
TRINITY_DN11226_c0_g1	PREDICTED: uncharacterized protein LOC106137355 [Amyelois transitella]	74.39	69.27	83.45	48.43	43.76	43.14	75.7033	45.11	------	------	------	------	------	------	------	------	------	------	------	------	------
TRINITY_DN11330_c0_g1	monocarboxylate transporter 9-like [Ostrinia furnacalis]	7.53	24.01	7.54	4.38	3.89	4.2	13.0267	4.15667	GO:0016021;GO:0022857	CC:integral component of membrane;MF:transmembrane transporter activity;	------	------	------	------	ENOG4111MQJ;ENOG4111MQJ	G:Carbohydrate transport and metabolism;	sp|Q17QR6|MOT13_BOVIN;	Monocarboxylate transporter 13 OS=Bos taurus OX=9913 GN=SLC16A13 PE=2 SV=1;	PF07690	MFS_1	Major Facilitator Superfamily
TRINITY_DN11514_c0_g3	protein phosphatase PHLPP-like protein [Nilaparvata lugens]	6.16	4.42	6.3	1.4	2.93	1.69	5.62667	2.00667	------	------	------	------	------	------	ENOG410Y65V	S:Function unknown	sp|Q9NBX4|RTXE_DROME;	Probable RNA-directed DNA polymerase from transposon X-element OS=Drosophila melanogaster OX=7227 GN=X-element\ORF2 PE=3 SV=1;	------	------	------
TRINITY_DN11763_c0_g1		180.21	124.31	129.3	67.32	64.13	71.7	144.607	67.7167	------	------	------	------	------	------	------	------	------	------	------	------	------
TRINITY_DN11791_c0_g1		43.11	50.36	66.68	24.97	22.1	20.21	53.3833	22.4267	------	------	------	------	------	------	------	------	------	------	------	------	------
TRINITY_DN11876_c0_g2	epoxide hydrolase 4-like [Zootermopsis nevadensis]	16.16	22.23	30.87	8.57	10.01	9.64	23.0867	9.40667	GO:0016021;GO:0016787;GO:0003824	CC:integral component of membrane;MF:hydrolase activity;MF:catalytic activity;	K22369	EPHX4	------	------	ENOG410XRPK;ENOG410XRPK	L:Replication, recombination and repair;	sp|Q6IE26|EPHX4_MOUSE;	Epoxide hydrolase 4 OS=Mus musculus OX=10090 GN=Ephx4 PE=2 SV=2;	PF00561;PF12697;PF12146	Abhydrolase_1;Abhydrolase_6;Hydrolase_4	alpha/beta hydrolase fold;Alpha/beta hydrolase family;Serine aminopeptidase, S33
TRINITY_DN11878_c0_g2	hypothetical protein evm_002055 [Chilo suppressalis]	116.45	101.44	101.59	68.36	66.64	70.67	106.493	68.5567	GO:0009058;GO:0036137;GO:0030170	BP:biosynthetic process;MF:kynurenine aminotransferase activity;MF:pyridoxal phosphate binding;	K00816	CCBL	map00450;map00450;map00450;map00450	Selenocompound metabolism;	COG0436	E:Amino acid transport and metabolism	sp|Q0P5G4|KAT3_BOVIN;	Kynurenine--oxoglutarate transaminase 3 OS=Bos taurus OX=9913 GN=KYAT3 PE=2 SV=1;	PF00155;PF01053;PF00266	Aminotran_1_2;Cys_Met_Meta_PP;Aminotran_5	Aminotransferase class I and II;Cys/Met metabolism PLP-dependent enzyme;Aminotransferase class-V
TRINITY_DN11885_c0_g2		54.28	42.51	78.38	15.95	20.63	13.72	58.39	16.7667	------	------	------	------	------	------	------	------	------	------	------	------	------
TRINITY_DN11903_c1_g2	1-acyl-sn-glycerol-3-phosphate acyltransferase alpha [Trichoplusia ni]	202.86	164.51	155.76	79.01	83.1	80.52	174.377	80.8767	GO:0008654;GO:0016021;GO:0003841	BP:phospholipid biosynthetic process;CC:integral component of membrane;MF:1-acylglycerol-3-phosphate O-acyltransferase activity;	K13509	AGPAT1_2	map00564;map00564;map00564;map00564	Glycerophospholipid metabolism;	COG0204	I:Lipid transport and metabolism	sp|O35083|PLCA_MOUSE;	1-acyl-sn-glycerol-3-phosphate acyltransferase alpha OS=Mus musculus OX=10090 GN=Agpat1 PE=1 SV=1;	PF01553	Acyltransferase	Acyltransferase
TRINITY_DN12074_c0_g1	putative inorganic phosphate cotransporter isoform X1 [Pieris rapae]	4.68	5.43	4.3	2.92	2.55	3	4.80333	2.82333	GO:0016021;GO:0022857	CC:integral component of membrane;MF:transmembrane transporter activity;	K08193	SLC17A	------	------	ENOG410XRH7;ENOG410XRH7;ENOG410XRH7	G:Carbohydrate transport and metabolism;	sp|Q9V7S5|PICO_DROME;	Putative inorganic phosphate cotransporter OS=Drosophila melanogaster OX=7227 GN=Picot PE=2 SV=1;	PF07690;PF00083;PF06779	MFS_1;Sugar_tr;MFS_4	Major Facilitator Superfamily;Sugar;Uncharacterised MFS-type transporter YbfB
TRINITY_DN12141_c0_g1	probable cytochrome P450 6a13 [Anoplophora glabripennis]	1539.84	1234.64	1205.89	501.41	512.27	547.52	1326.79	520.4	GO:0016021;GO:0004497;GO:0070330;GO:0020037;GO:0016705;GO:0005506	CC:integral component of membrane;MF:monooxygenase activity;MF:aromatase activity;MF:heme binding;MF:oxidoreductase activity, acting on paired donors, with incorporation or reduction of molecular oxygen;MF:iron ion binding;	K14999	CYP6	------	------	COG2124	Q:Secondary metabolites biosynthesis, transport and catabolism	sp|Q9V4U7|C6A14_DROME;	Probable cytochrome P450 6a14 OS=Drosophila melanogaster OX=7227 GN=Cyp6a14 PE=3 SV=3;	PF00067	p450	Cytochrome P450
TRINITY_DN1227_c0_g1		51.52	43.23	47.71	20.81	31.57	24.27	47.4867	25.55	------	------	------	------	------	------	------	------	------	------	------	------	------
TRINITY_DN12310_c0_g1	carboxylesterase [Cnaphalocrocis medinalis]	1.88	7.12	2.65	1.84	1.59	1.74	3.88333	1.72333	GO:0016787;GO:0004104	MF:hydrolase activity;MF:cholinesterase activity;	------	------	------	------	COG2272	I:Lipid transport and metabolism	sp|B2D0J5|EST6_APIME;	Venom carboxylesterase-6 OS=Apis mellifera OX=7460 PE=2 SV=1;	PF00135;PF07859	COesterase;Abhydrolase_3	Carboxylesterase family;alpha/beta hydrolase fold
TRINITY_DN12369_c0_g1	uncharacterized protein LOC111000799 [Pieris rapae]	13.29	9.63	13.96	10.51	5.64	3.86	12.2933	6.67	GO:0003743	MF:translation initiation factor activity;	------	------	------	------	ENOG410XV86	S:Function unknown	------	------	------	------	------
TRINITY_DN12409_c0_g1	putative inactive serine protease 43 isoform X2 [Galleria mellonella]	19.28	27.1	14.29	6.29	6.63	10.16	20.2233	7.69333	GO:0004252	MF:serine-type endopeptidase activity;	------	------	------	------	COG5640	O:Posttranslational modification, protein turnover, chaperones	------	------	PF00089	Trypsin	Trypsin
TRINITY_DN12413_c0_g1	PREDICTED: succinyl-CoA ligase [GDP-forming] subunit beta, mitochondrial [Amyelois transitella]	1.63	2.17	3.93	1.27	1.78	1.33	2.57667	1.46	GO:0006104;GO:0006099;GO:0005739;GO:0000287;GO:0004775;GO:0004776;GO:0005524;GO:0005525	BP:succinyl-CoA metabolic process;BP:tricarboxylic acid cycle;CC:mitochondrion;MF:magnesium ion binding;MF:succinate-CoA ligas;MF:succinate-CoA ligas;MF:ATP binding;MF:GTP binding;	K01900	LSC2	map00020;map00020	Citrate cycle (TCA cycle;	COG0045	S:Function unknown	sp|Q9Z2I8|SUCB2_MOUSE;	Succinate--CoA ligase [GDP-forming] subunit beta, mitochondrial OS=Mus musculus OX=10090 GN=Suclg2 PE=1 SV=3;	PF08442;PF00549	ATP-grasp_2;Ligase_CoA	ATP-grasp domain;CoA-ligase
TRINITY_DN12416_c0_g1	putative mediator of RNA polymerase II transcription subunit 12 isoform X2 [Hyposmocoma kahamanoa]	2.04	2.14	1.94	1.07	0.85	0.98	2.04	0.966667	------	------	------	------	------	------	ENOG4110RMW	S:Function unknown	------	------	------	------	------
TRINITY_DN1266_c2_g1	uncharacterized protein LOC113376659 [Ctenocephalides felis]	3.26	3.77	5.49	2.45	2.39	1.93	4.17333	2.25667	------	------	------	------	------	------	ENOG410ZI5B;ENOG410ZI5B;ENOG410ZI5B;ENOG410ZI5B	S:Function unknown;	------	------	PF02958;PF07914;PF01636	EcKinase;DUF1679;APH	Ecdysteroid kinase;Protein of unknown function;Phosphotransferase enzyme family
TRINITY_DN12723_c0_g1	PREDICTED: uncharacterized protein LOC106131303 isoform X1 [Amyelois transitella]	10.97	12.62	12.34	6.52	7.42	5.96	11.9767	6.63333	GO:0016021	CC:integral component of membrane;	------	------	------	------	ENOG4110QZH;ENOG4110QZH;ENOG4110QZH	S:Function unknown;	------	------	PF07690	MFS_1	Major Facilitator Superfamily
TRINITY_DN1276_c0_g1	dopamine receptor 2-like isoform X1 [Ostrinia furnacalis]	10.92	11.22	12.12	5.19	4.84	4.66	11.42	4.89667	GO:0016021;GO:0004930	CC:integral component of membrane;MF:G-protein coupled receptor activity;	K04148;K22791	DRD1N;TyrR	map04080	Neuroactive ligand-receptor interaction	ENOG410XRW9	U:Intracellular trafficking, secretion, and vesicular transport	sp|Q7JQF1|OAMB_DROME;	Octopamine receptor Oamb OS=Drosophila melanogaster OX=7227 GN=Oamb PE=1 SV=1;	PF00001	7tm_1	7 transmembrane receptor
TRINITY_DN1276_c0_g3	dopamine receptor 2-like isoform X3 [Ostrinia furnacalis]	5.74	8.55	14.21	6.24	2.07	2	9.5	3.43667	GO:0016021;GO:0004930	CC:integral component of membrane;MF:G-protein coupled receptor activity;	K04148;K22791	DRD1N;TyrR	map04080	Neuroactive ligand-receptor interaction	ENOG410XRW9	U:Intracellular trafficking, secretion, and vesicular transport	------	------	PF00001	7tm_1	7 transmembrane receptor
TRINITY_DN12842_c0_g1	solute carrier organic anion transporter family member 2A1 [Cephus cinctus]	5.71	15.35	5.52	2.55	2.31	2.46	8.86	2.44	GO:0006811;GO:0055085;GO:0016021;GO:0005886	BP:ion transport;BP:transmembrane transport;CC:integral component of membrane;CC:plasma membrane;	------	------	------	------	ENOG410XRSF	S:Function unknown	sp|Q9VVH9|SO74D_DROME;	Solute carrier organic anion transporter family member 74D OS=Drosophila melanogaster OX=7227 GN=Oatp74D PE=2 SV=2;	PF03137;PF07690;PF07648	OATP;MFS_1;Kazal_2	Organic Anion Transporter Polypeptide;Major Facilitator Superfamily;Kazal-type serine protease inhibitor domain
TRINITY_DN12852_c0_g1		72.22	80.15	83.5	37.45	42.85	30.43	78.6233	36.91	------	------	------	------	------	------	------	------	------	------	------	------	------
TRINITY_DN129_c0_g1	PREDICTED: RNA-directed DNA polymerase from mobile element jockey-like [Amyelois transitella]	223.64	195.32	253.4	100.96	121.82	121.83	224.12	114.87	GO:0007229;GO:0007155;GO:0016021;GO:0004519;GO:0022857;GO:0003964	BP:integrin-mediated signaling pathway;BP:cell adhesion;CC:integral component of membrane;MF:endonuclease activity;MF:transmembrane transporter activity;MF:RNA-directed DNA polymerase activity;	K21843	TTC7	------	------	ENOG410YTY7;ENOG410YTY7;ENOG410YTY7	S:Function unknown;	sp|Q9VHD2|MAAI2_DROME;	Probable maleylacetoacetate isomerase 2 OS=Drosophila melanogaster OX=7227 GN=GstZ2 PE=1 SV=1;	PF00078;PF14529;PF03372	RVT_1;Exo_endo_phos_2;Exo_endo_phos	Reverse transcriptase;Endonuclease-reverse transcriptase;Endonuclease/Exonuclease/phosphatase family
TRINITY_DN12_c0_g2	unnamed protein product, partial [Onchocerca ochengi]	36.92	51.66	6.49	5.19	8.39	7.98	31.69	7.18667	GO:0016787	MF:hydrolase activity;	------	------	------	------	ENOG410XUN0	S:Function unknown	sp|Q3BAI2|YCX91_PHAAO;	Uncharacterized protein ORF91 OS=Phalaenopsis aphrodite subsp. formosana OX=308872 PE=4 SV=1;	------	------	------
TRINITY_DN12_c1_g1	Uncharacterized protein APZ42_005135 [Daphnia magna]	150.63	90.04	68.33	54.75	61.02	51.51	103	55.76	------	------	------	------	------	------	ENOG410XYMV;ENOG410XYMV	S:Function unknown;	------	------	------	------	------
TRINITY_DN13033_c0_g1	sarcosine dehydrogenase, mitochondrial [Vanessa tameamea]	321.79	292.54	292.05	168.18	197.93	179.88	302.127	181.997	GO:0016491	MF:oxidoreductase activity;	K00314	SARDH	map00260	Glycine, serine and threonine metabolism	COG0404;COG0404	E:Amino acid transport and metabolism;	sp|Q9UL12|SARDH_HUMAN;	Sarcosine dehydrogenase, mitochondrial OS=Homo sapiens OX=9606 GN=SARDH PE=1 SV=1;	PF01266;PF01571;PF16350;PF08669;PF00890;PF13450;PF07992	DAO;GCV_T;FAO_M;GCV_T_C;FAD_binding_2;NAD_binding_8;Pyr_redox_2	FAD dependent oxidoreductase;Aminomethyltransferase folate-binding domain;FAD dependent oxidoreductase central domain;Glycine cleavage T-protein C-terminal barrel domain;FAD binding domain;NA;Pyridine nucleotide-disulphide oxidoreductase
TRINITY_DN13048_c0_g1	uncharacterized protein LOC112050649 [Bicyclus anynana]	19.46	18.66	20.62	13.03	8.27	8.09	19.58	9.79667	------	------	------	------	------	------	ENOG4111Y2E	S:Function unknown	------	------	PF17064	QVR	Sleepless protein
TRINITY_DN13052_c0_g1		377.92	809.64	338.51	159.91	174.61	192.06	508.69	175.527	------	------	------	------	------	------	------	------	------	------	------	------	------
TRINITY_DN13052_c0_g2		286.33	783.93	187.54	90.93	127.12	131.69	419.267	116.58	------	------	------	------	------	------	------	------	------	------	------	------	------
TRINITY_DN13095_c0_g2	PREDICTED: vanin-like protein 1 isoform X2 [Plutella xylostella]	88.5	100.09	110.88	40.1	45.81	43.69	99.8233	43.2	GO:0006807	BP:nitrogen compound metabolic process;	K08069;K01435	VNN;BTD	map00780;map00780;map00780	Biotin metabolism;	COG0388	S:Function unknown	sp|Q9NFP1|VNNL1_DROME;	Vanin-like protein 1 OS=Drosophila melanogaster OX=7227 GN=vanin-like PE=1 SV=1;	PF19018;PF00795	Vanin_C;CN_hydrolase	Vanin C-terminal domain;Carbon-nitrogen hydrolase
TRINITY_DN13279_c0_g1	chemosensory protein 18 [Conogethes pinicolalis]	5.5	14.95	7.72	0.3	0.56	0	9.39	0.286667	------	------	------	------	------	------	------	------	------	------	PF03392	OS-D	Insect pheromone-binding family, A10/OS-D
TRINITY_DN13387_c0_g1	2-hydroxyacylsphingosine 1-beta-galactosyltransferase-like [Manduca sexta]	3.34	2.35	5.28	2.85	2.32	1.33	3.65667	2.16667	GO:0016021;GO:0016758;GO:0015020	CC:integral component of membrane;MF:transferase activity, transferring hexosyl groups;MF:glucuronosyltransferase activity;	K00699	UGT	map05204;map05204;map05204;map05204;map05204;map05204;map05204;map05204;map05204	Chemical carcinogenesis;	COG1819	S:Function unknown	sp|P06133|UD2B4_HUMAN;	UDP-glucuronosyltransferase 2B4 OS=Homo sapiens OX=9606 GN=UGT2B4 PE=1 SV=2;	PF00201;PF04101	UDPGT;Glyco_tran_28_C	UDP-glucoronosyl and UDP-glucosyl transferase;Glycosyltransferase family 28 C-terminal domain
TRINITY_DN13565_c0_g1		1.44	4.13	1.08	0	0	0.12	2.21667	0.04	------	------	------	------	------	------	------	------	------	------	------	------	------
TRINITY_DN13692_c0_g1	uncharacterized protein LOC105841624 isoform X1 [Bombyx mori]	4.72	9.24	15.13	2.81	2.25	1.55	9.69667	2.20333	GO:0016021	CC:integral component of membrane;	------	------	------	------	ENOG410Y2HQ	S:Function unknown	------	------	------	------	------
TRINITY_DN13763_c0_g1	thiamine transporter 2-like [Bicyclus anynana]	3.11	3.68	2.8	1.27	1.09	0.88	3.19667	1.08	GO:0016021;GO:0090482	CC:integral component of membrane;MF:vitamin transmembrane transporter activity;	K14610	SLC19A2_3, THTR	map04977	Vitamin digestion and absorption	ENOG410XT34	P:Inorganic ion transport and metabolism	sp|Q4R877|S19A3_MACFA;	Thiamine transporter 2 OS=Macaca fascicularis OX=9541 GN=SLC19A3 PE=2 SV=1;	PF01770	Folate_carrier	Reduced folate carrier
TRINITY_DN1377_c0_g1	cuticle protein 7-like [Trichoplusia ni]	39.58	19.31	13.78	5.38	7.31	4.93	24.2233	5.87333	GO:0042302	MF:structural constituent of cuticle;	K23625	ATXN2_2L	map04711	Circadian rhythm - fly	ENOG410YSFI;ENOG410YSFI;ENOG410YSFI;ENOG410YSFI	S:Function unknown;	sp|P83994|CU18A_LOCMI;	Cuticle protein 18.6, isoform A OS=Locusta migratoria OX=7004 PE=1 SV=1;	PF00379;PF11914	Chitin_bind_4;DUF3432	Insect cuticle protein;Domain of unknown function
TRINITY_DN13888_c0_g4	PREDICTED: feline leukemia virus subgroup C receptor-related protein 2-like [Plutella xylostella]	1.29	5.58	2.94	1.07	0.76	1.26	3.27	1.03	------	------	K08220	FLVCR, SLC49A1_2	------	------	ENOG410XSTK	U:Intracellular trafficking, secretion, and vesicular transport	sp|O01735|YC91_CAEEL;	Uncharacterized MFS-type transporter C09D4.1 OS=Caenorhabditis elegans OX=6239 GN=C09D4.1 PE=3 SV=2;	PF07690	MFS_1	Major Facilitator Superfamily
TRINITY_DN1396_c0_g4		7.18	8.46	11.15	4.5	4.97	5.01	8.93	4.82667	------	------	------	------	------	------	------	------	------	------	------	------	------
TRINITY_DN13977_c1_g2	PREDICTED: angiotensin-converting enzyme-like [Papilio xuthus]	41.95	34.57	35.95	14.78	17.4	13.04	37.49	15.0733	GO:0016021;GO:0046872;GO:0004180;GO:0008237;GO:0008241	CC:integral component of membrane;MF:metal ion binding;MF:carboxypeptidase activity;MF:metallopeptidase activity;MF:peptidyl-dipeptidase activity;	K01283	ACE, CD143	map05142;map05142;map05142;map05142	Chagas disease (American trypanosomiasis;	ENOG410XPJ3	S:Function unknown	sp|Q10714|ACE_DROME;	Angiotensin-converting enzyme OS=Drosophila melanogaster OX=7227 GN=Ance PE=1 SV=3;	PF01401	Peptidase_M2	Angiotensin-converting enzyme
TRINITY_DN14131_c0_g1	sorbitol dehydrogenase-like [Hyposmocoma kahamanoa]	152.26	165.13	163.83	82.59	101.26	83.79	160.407	89.2133	GO:0008270;GO:0003939;GO:0016491	MF:zinc ion binding;MF:L-iditol 2-dehydrogenase activity;MF:oxidoreductase activity;	K00008	SORD, gutB	map00040;map00040	Pentose and glucuronate interconversions;	COG1063	E:Amino acid transport and metabolism	sp|Q64442|DHSO_MOUSE;	Sorbitol dehydrogenase OS=Mus musculus OX=10090 GN=Sord PE=1 SV=3;	PF00107;PF16912;PF01262	ADH_zinc_N;Glu_dehyd_C;AlaDh_PNT_C	Zinc-binding dehydrogenase;Glucose dehydrogenase C-terminus;Alanine dehydrogenase/PNT, C-terminal domain
TRINITY_DN14160_c0_g1		208.89	198.16	150.7	94.3	103.24	123.35	185.917	106.963	------	------	------	------	------	------	------	------	------	------	------	------	------
TRINITY_DN14167_c0_g2	arginine-hydroxylase NDUFAF5, mitochondrial [Manduca sexta]	3.68	4.13	4.41	1.92	3.36	1.89	4.07333	2.39	GO:0008168	MF:methyltransferase activity;	K18162	NDUFAF5	------	------	COG0500	Q:Secondary metabolites biosynthesis, transport and catabolism	sp|B2GV71|NDUF5_RAT;	Arginine-hydroxylase NDUFAF5, mitochondrial OS=Rattus norvegicus OX=10116 GN=Ndufaf5 PE=2 SV=1;	PF08241;PF13489;PF13649;PF08242;PF13847	Methyltransf_11;Methyltransf_23;Methyltransf_25;Methyltransf_12;Methyltransf_31	Methyltransferase domain;Methyltransferase domain;Methyltransferase domain;Methyltransferase domain;Methyltransferase domain
TRINITY_DN1424_c1_g1	PREDICTED: GMP reductase 1-like [Amyelois transitella]	2.58	2.79	3.24	1.49	1.46	1.8	2.87	1.58333	GO:0006163;GO:0006144;GO:1902560;GO:0003920;GO:0046872	BP:purine nucleotide metabolic process;BP:purine nucleobase metabolic process;CC:GMP reductase complex;MF:GMP reductase activity;MF:metal ion binding;	K00364	E1.7.1.7, guaC	map00230	Purine metabolism	COG0516	S:Function unknown	sp|Q9DCZ1|GMPR1_MOUSE;	GMP reductase 1 OS=Mus musculus OX=10090 GN=Gmpr PE=1 SV=1;	PF00478;PF01070	IMPDH;FMN_dh	IMP dehydrogenase / GMP reductase domain;FMN-dependent dehydrogenase
TRINITY_DN14379_c0_g1	hypothetical protein RR48_13803 [Papilio machaon]	8.2	7.9	14.15	5.33	6.44	5.18	10.0833	5.65	GO:0005576;GO:0005179	CC:extracellular region;MF:hormone activity;	K13769	IGF2	map05205;map05205;map05205;map05205;map05205	Proteoglycans in cancer;	ENOG4110RIT;ENOG4110RIT	S:Function unknown;	------	------	PF00049	Insulin	Insulin/IGF/Relaxin family
TRINITY_DN1448_c0_g2	Enhancer of split mgamma [Operophtera brumata]	2.31	2.91	2.1	1.5	1.26	1.19	2.44	1.31667	GO:0006355;GO:0005634;GO:0046983;GO:0003677	BP:regulation of transcription, DNA-templated;CC:nucleus;MF:protein dimerization activity;MF:DNA binding;	K09090	HESN	------	------	ENOG4111F0X	K:Transcription	sp|Q01069|ESMB_DROME;	Enhancer of split mbeta protein OS=Drosophila melanogaster OX=7227 GN=;	PF07527;PF00010	Hairy_orange;HLH	Hairy Orange;Helix-loop-helix DNA-binding domain
TRINITY_DN14523_c0_g3	hypothetical protein evm_002234 [Chilo suppressalis]	14.57	13.09	12.35	7.06	8.85	8.73	13.3367	8.21333	------	------	K11652	ACTL6B	------	------	COG5277	S:Function unknown	sp|Q9Z2N8|ACL6A_MOUSE;	Actin-like protein 6A OS=Mus musculus OX=10090 GN=Actl6a PE=1 SV=2;	PF00022;PF06723	Actin;MreB_Mbl	Actin;MreB/Mbl protein
TRINITY_DN14643_c0_g1	JNK1/MAPK8-associated membrane protein [Galleria mellonella]	17.7	18.4	14.82	7.92	9.87	8.93	16.9733	8.90667	GO:0006986;GO:0016021	BP:response to unfolded protein;CC:integral component of membrane;	------	------	------	------	ENOG410XSIG	S:Function unknown	sp|Q8BI36|JKAMP_MOUSE;	JNK1/MAPK8-associated membrane protein OS=Mus musculus OX=10090 GN=Jkamp PE=1 SV=2;	PF05571;PF01292	JAMP;Ni_hydr_CYTB	JNK1/MAPK8-associated membrane protein;Prokaryotic cytochrome b561
TRINITY_DN14729_c0_g3	TLR4 interactor with leucine rich repeats [Bicyclus anynana]	15.39	16.04	15.58	8.65	10.44	8.81	15.67	9.3	GO:0016021	CC:integral component of membrane;	------	------	------	------	COG4886	U:Intracellular trafficking, secretion, and vesicular transport	------	------	PF13855;PF13306;PF12799	LRR_8;LRR_5;LRR_4	Leucine rich repeat;BspA type Leucine rich repeat region;Leucine Rich repeats
TRINITY_DN14730_c0_g1	PREDICTED: synaptic vesicle glycoprotein 2B-like [Plutella xylostella]	6.27	10.54	2.52	2.79	2.21	1.56	6.44333	2.18667	GO:0016021;GO:0022857	CC:integral component of membrane;MF:transmembrane transporter activity;	------	------	------	------	COG0477;COG0477	G:Carbohydrate transport and metabolism;	sp|Q29397|SV2A_BOVIN;	Synaptic vesicle glycoprotein 2A OS=Bos taurus OX=9913 GN=SV2A PE=2 SV=1;	PF07690;PF00083	MFS_1;Sugar_tr	Major Facilitator Superfamily;Sugar
TRINITY_DN1476_c0_g1		159.21	134.72	160.16	94.61	96.03	87.38	151.363	92.6733	------	------	------	------	------	------	------	------	------	------	------	------	------
TRINITY_DN1477_c0_g2	membrane alanyl aminopeptidase-like isoform X1 [Danaus plexippus plexippus]	2.13	3.76	1.66	0.67	0.61	0.25	2.51667	0.51	GO:0016021;GO:0004177;GO:0008270;GO:0008237	CC:integral component of membrane;MF:aminopeptidase activity;MF:zinc ion binding;MF:metallopeptidase activity;	K11140	ANPEP, CD13	map04640;map04640;map04640	Hematopoietic cell lineage;	COG0308	E:Amino acid transport and metabolism	sp|Q11001|AMPM_MANSE;	Membrane alanyl aminopeptidase;	PF01433;PF11838;PF17900	Peptidase_M1;ERAP1_C;Peptidase_M1_N	Peptidase family M1 domain;ERAP1-like C-terminal domain;Peptidase M1 N-terminal domain
TRINITY_DN14796_c0_g1		8.11	1.37	5.82	0	0	0	5.1	0	------	------	------	------	------	------	COG1072	K:Transcription	------	------	PF13238	AAA_18	AAA domain
TRINITY_DN14870_c0_g2		1.01	2.73	1.66	0.55	0.07	0.25	1.8	0.29	------	------	------	------	------	------	------	------	------	------	------	------	------
TRINITY_DN14918_c1_g1	hexamerin 2 beta [Anopheles darlingi]	24335.6	22933.5	22655.4	4207.69	5676.65	5897.29	23308.2	5260.54	------	------	------	------	------	------	ENOG410XR2D	S:Function unknown	sp|P11995|LSP1A_DROME;	Larval serum protein 1 alpha chain OS=Drosophila melanogaster OX=7227 GN=Lsp1alpha PE=2 SV=3;	PF00372;PF03722	Hemocyanin_M;Hemocyanin_N	Hemocyanin, copper containing domain;Hemocyanin, all-alpha domain
TRINITY_DN14918_c6_g1		2.86	4.49	4.92	0.42	0.8	0.97	4.09	0.73	------	------	------	------	------	------	------	------	------	------	------	------	------
TRINITY_DN15070_c0_g1	PREDICTED: uncharacterized protein LOC106136222 [Amyelois transitella]	4.43	7.3	3.67	1.94	0.99	0.37	5.13333	1.1	GO:0030682;GO:0031409	BP:evasion or tolerance of host defense response;MF:pigment binding;	K18271	RBP4	------	------	COG3040	M:Cell wall/membrane/envelope biogenesis	sp|Q5ECE3|LOPAP_LONON;	Lopap OS=Lonomia obliqua OX=304329 PE=1 SV=2;	PF00061;PF03973;PF08212	Lipocalin;Triabin;Lipocalin_2	Lipocalin / cytosolic fatty-acid binding protein family;Triabin;Lipocalin-like domain
TRINITY_DN15177_c0_g1		11.21	10.74	14.04	2.05	1.27	0.49	11.9967	1.27	------	------	------	------	------	------	------	------	------	------	------	------	------
TRINITY_DN15233_c0_g1		5.73	8.17	11.24	0	0	0	8.38	0	------	------	------	------	------	------	------	------	------	------	------	------	------
TRINITY_DN15442_c0_g1	FAD-dependent oxidoreductase domain-containing protein 1 [Aedes aegypti]	3.78	6.58	6.35	3.43	3.27	3.12	5.57	3.27333	GO:0032981;GO:0005737;GO:0005747;GO:0016491	BP:mitochondrial respiratory chain complex I assembly;CC:cytoplasm;CC:mitochondrial respiratory chain complex I;MF:oxidoreductase activity;	K18166	FOXRED1	------	------	ENOG410XNXW	S:Function unknown	sp|Q6DCP1|FXRD1_XENLA;	FAD-dependent oxidoreductase domain-containing protein 1 OS=Xenopus laevis OX=8355 GN=foxred1 PE=2 SV=1;	PF01266;PF07992;PF13450	DAO;Pyr_redox_2;NAD_binding_8	FAD dependent oxidoreductase;Pyridine nucleotide-disulphide oxidoreductase;NA
TRINITY_DN15445_c0_g1	vesicular glutamate transporter 1-like [Pieris rapae]	25.35	28.31	27.73	13.99	15.67	15.19	27.13	14.95	------	------	K08193	SLC17A	------	------	ENOG410XPWC	G:Carbohydrate transport and metabolism	sp|Q6INC8|VGLU1_XENLA;	Vesicular glutamate transporter 1 OS=Xenopus laevis OX=8355 GN=slc17a7 PE=2 SV=1;	PF07690	MFS_1	Major Facilitator Superfamily
TRINITY_DN1561_c1_g2	hypothetical protein ILUMI_02133 [Ignelater luminosus]	2.46	4.4	5.91	2.71	1.95	1.88	4.25667	2.18	------	------	------	------	------	------	ENOG410XT8F;ENOG410XT8F;ENOG410XT8F	S:Function unknown;	------	------	PF02958;PF07914;PF01636	EcKinase;DUF1679;APH	Ecdysteroid kinase;Protein of unknown function;Phosphotransferase enzyme family
TRINITY_DN1571_c1_g1	unnamed protein product [Arctia plantaginis]	2.36	3.97	2.38	0.98	1.92	1.82	2.90333	1.57333	------	------	------	------	------	------	------	------	------	------	------	------	------
TRINITY_DN15879_c0_g1	E3 ubiquitin-protein ligase MYLIP [Spodoptera litura]	2.79	3.97	4.91	1.17	1.83	1.4	3.89	1.46667	GO:0005856	CC:cytoskeleton;	K10637	MYLIP, MIR	------	------	ENOG410XRZN	O:Posttranslational modification, protein turnover, chaperones	sp|Q8WY64|MYLIP_HUMAN;	E3 ubiquitin-protein ligase MYLIP OS=Homo sapiens OX=9606 GN=MYLIP PE=1 SV=2;	PF13920;PF00373;PF09379	zf-C3HC4_3;FERM_M;FERM_N	Zinc finger, C3HC4 type;FERM central domain;FERM N-terminal domain
TRINITY_DN158_c1_g2	hypothetical protein YQE_07190, partial [Dendroctonus ponderosae]	44.99	28.07	33.42	6.84	7.57	9.57	35.4933	7.99333	GO:0042302	MF:structural constituent of cuticle;	------	------	------	------	ENOG410YTXG;ENOG410YTXG;ENOG410YTXG;ENOG410YTXG	S:Function unknown;	sp|P45583|CU19_LOCMI;	Cuticle protein 19 OS=Locusta migratoria OX=7004 PE=1 SV=1;	PF00379	Chitin_bind_4	Insect cuticle protein
TRINITY_DN15949_c0_g2	unnamed protein product, partial [Onchocerca ochengi]	43.7	10.68	6.04	4.05	5.43	5.02	20.14	4.83333	GO:0016787	MF:hydrolase activity;	------	------	------	------	ENOG4111P6Q;ENOG4111P6Q;ENOG4111P6Q	S:Function unknown;	sp|Q3BAI2|YCX91_PHAAO;	Uncharacterized protein ORF91 OS=Phalaenopsis aphrodite subsp. formosana OX=308872 PE=4 SV=1;	------	------	------
TRINITY_DN15963_c0_g1	unnamed protein product [Arctia plantaginis]	9.75	9.85	7.17	2.78	2.32	2.87	8.92333	2.65667	------	------	------	------	------	------	COG1957;COG1957	L:Replication, recombination and repair;	sp|Q8LAC4|URH2_ARATH;	Probable uridine nucleosidase 2 OS=Arabidopsis thaliana OX=3702 GN=URH2 PE=2 SV=1;	PF01156	IU_nuc_hydro	Inosine-uridine preferring nucleoside hydrolase
TRINITY_DN16204_c0_g1	pseudouridine-metabolizing bifunctional protein C1861.05 [Helicoverpa armigera]	1.89	2.62	2.44	1.38	1.54	1.08	2.31667	1.33333	------	------	K16330	K16330	map00240	Pyrimidine metabolism	COG2313	Q:Secondary metabolites biosynthesis, transport and catabolism	sp|Q9USY1|YOW5_SCHPO;	Pseudouridine-metabolizing bifunctional protein C1861.05 OS=Schizosaccharomyces pombe;	PF04227;PF00294	Indigoidine_A;PfkB	Indigoidine synthase A like protein;pfkB family carbohydrate kinase
TRINITY_DN162_c0_g1	PREDICTED: venom protease-like [Plutella xylostella]	54.3	40.49	35.45	29.08	25.76	25.54	43.4133	26.7933	GO:0004252;GO:0016301	MF:serine-type endopeptidase activity;MF:kinase activity;	------	------	------	------	COG5640	G:Carbohydrate transport and metabolism	sp|P05049|SNAK_DROME;	Serine protease snake OS=Drosophila melanogaster OX=7227 GN=snk PE=1 SV=2;	PF00089	Trypsin	Trypsin
TRINITY_DN165_c0_g1	arylphorin subunit beta-like precursor [Plutella xylostella]	52120.2	48184.5	50395.9	21933.9	24993.1	27423.1	50233.5	24783.4	GO:0005615;GO:0045735	CC:extracellular space;MF:nutrient reservoir activity;	------	------	------	------	ENOG410XR2D	S:Function unknown	sp|P14297|ARYB_MANSE;	Arylphorin subunit beta OS=Manduca sexta OX=7130 PE=2 SV=2;	PF03723;PF00372;PF03722	Hemocyanin_C;Hemocyanin_M;Hemocyanin_N	Hemocyanin, ig-like domain;Hemocyanin, copper containing domain;Hemocyanin, all-alpha domain
TRINITY_DN16608_c0_g1	synaptic vesicle glycoprotein 2B-like [Manduca sexta]	2.82	9.56	5.04	1.2	1.34	1.16	5.80667	1.23333	GO:0016021;GO:0022857	CC:integral component of membrane;MF:transmembrane transporter activity;	------	------	------	------	COG0477;COG0477;COG0477	G:Carbohydrate transport and metabolism;	sp|Q5R4L9|SV2A_PONAB;	Synaptic vesicle glycoprotein 2A OS=Pongo abelii OX=9601 GN=SV2A PE=2 SV=1;	PF00083;PF07690	Sugar_tr;MFS_1	Sugar;Major Facilitator Superfamily
TRINITY_DN16661_c0_g3	PREDICTED: feline leukemia virus subgroup C receptor-related protein 2-like [Plutella xylostella]	4.61	15.84	3.73	2.38	2.1	1.63	8.06	2.03667	------	------	K08220	FLVCR, SLC49A1_2	------	------	ENOG410XSTK	S:Function unknown	sp|Q9UPI3|FLVC2_HUMAN;	Feline leukemia virus subgroup C receptor-related protein 2 OS=Homo sapiens OX=9606 GN=FLVCR2 PE=1 SV=1;	PF07690	MFS_1	Major Facilitator Superfamily
TRINITY_DN16710_c0_g1	uncharacterized protein LOC110999869 [Pieris rapae]	1.49	4.91	7.89	1.41	0.26	1.01	4.76333	0.893333	------	------	------	------	------	------	------	------	------	------	PF15430	SVWC	Single domain von Willebrand factor type C
TRINITY_DN1675_c0_g1	hypothetical protein B5V51_5159 [Heliothis virescens]	145.1	117.39	103.14	73.91	77.35	85.4	121.877	78.8867	GO:0004760;GO:0008453	MF:serine-pyruvate transaminase activity;MF:alanine-glyoxylate transaminase activity;	K00830	AGXT	map00630;map00630;map00630;map00630	Glyoxylate and dicarboxylate metabolism;	COG0075	E:Amino acid transport and metabolism	sp|P09139|SPYA_RAT;	Serine--pyruvate aminotransferase, mitochondrial OS=Rattus norvegicus OX=10116 GN=Agxt PE=1 SV=1;	PF00266;PF00155	Aminotran_5;Aminotran_1_2	Aminotransferase class-V;Aminotransferase class I and II
TRINITY_DN1700_c0_g1		303.81	721.64	229.95	113.35	101.1	102.64	418.467	105.697	------	------	------	------	------	------	------	------	------	------	------	------	------
TRINITY_DN17131_c0_g1	flap endonuclease 1 [Pieris rapae]	30.82	29.93	34.6	17.45	21.89	19.39	31.7833	19.5767	GO:0006284;GO:0006260;GO:0043137;GO:0005730;GO:0005739;GO:0005654;GO:0000287;GO:0017108;GO:0008409;GO:0003677	BP:base-excision repair;BP:DNA replication;BP:DNA replication, removal of RNA primer;CC:nucleolus;CC:mitochondrion;CC:nucleoplasm;MF:magnesium ion binding;MF:5'-flap endonuclease activity;MF:5'-3' exonuclease activity;MF:DNA binding;	K04799	FEN1, RAD2	map03450;map03450;map03450	Non-homologous end-joining;	COG0258	O:Posttranslational modification, protein turnover, chaperones	sp|Q178M1|FEN1_AEDAE;	Flap endonuclease 1 OS=Aedes aegypti OX=7159 GN=Fen1 PE=3 SV=1;	PF00752;PF00867;PF01367	XPG_N;XPG_I;5_3_exonuc	XPG N-terminal domain;XPG I-region;5'-3' exonuclease, C-terminal SAM fold
TRINITY_DN1717_c0_g1		141.88	118.06	100.94	66.23	57.04	47.56	120.293	56.9433	------	------	------	------	------	------	------	------	------	------	------	------	------
TRINITY_DN17276_c1_g1	hypothetical protein B5V51_5141 [Heliothis virescens]	6.42	7.02	9.33	2.6	2.94	2.97	7.59	2.83667	GO:0016021;GO:0005506;GO:0016705;GO:0004497;GO:0020037	CC:integral component of membrane;MF:iron ion binding;MF:oxidoreductase activity, acting on paired donors, with incorporation or reduction of molecular oxygen;MF:monooxygenase activity;MF:heme binding;	K14985	CYP18A1	map00981	Insect hormone biosynthesis	COG2124	S:Function unknown	sp|Q95078|CP18A_DROME;	Cytochrome P450 18a1 OS=Drosophila melanogaster OX=7227 GN=Cyp18a1 PE=2 SV=2;	PF00067	p450	Cytochrome P450
TRINITY_DN1728_c0_g1	farnesol dehydrogenase-like [Manduca sexta]	13.3	14.73	9.08	4.61	6.1	4.1	12.37	4.93667	GO:0005549;GO:0016491	MF:odorant binding;MF:oxidoreductase activity;	K15890	FOHSDR	map00981;map00981	Insect hormone biosynthesis;	COG4221	S:Function unknown	sp|D2WKD9|SDR1_AEDAE;	Farnesol dehydrogenase OS=Aedes aegypti OX=7159 GN=SDR-1 PE=1 SV=2;	PF00106;PF13561;PF08659;PF01370	adh_short;adh_short_C2;KR;Epimerase	short chain dehydrogenase;Enoyl;KR domain;NAD dependent epimerase/dehydratase family
TRINITY_DN1773_c2_g1	PREDICTED: aldose reductase-like [Aethina tumida]	12.49	14.62	14.71	7.24	7.91	9.06	13.94	8.07	GO:0005829;GO:0004032;GO:0008106;GO:0016491	CC:cytosol;MF:aldito;MF:alcohol dehydrogenas;MF:oxidoreductase activity;	K00011	AKR1B	map00051;map00051;map00051;map00051;map00051	Fructose and mannose metabolism;	COG0656	S:Function unknown	sp|P15122|ALDR_RABIT;	Aldo-keto reductase family 1 member B1 OS=Oryctolagus cuniculus OX=9986 GN=AKR1B1 PE=2 SV=3;	PF00248	Aldo_ket_red	Aldo/keto reductase family
TRINITY_DN17833_c0_g2	putative protein takeout-like, partial [Cotesia chilonis]	11.1	19.23	9.72	8.19	8.32	8.07	13.35	8.19333	------	------	------	------	------	------	ENOG410XSMG;ENOG410XSMG;ENOG410XSMG	S:Function unknown;	------	------	PF06585	JHBP	Haemolymph juvenile hormone binding protein
TRINITY_DN17858_c1_g1		2.17	3.22	5.91	1.13	0.79	0.91	3.76667	0.943333	------	------	------	------	------	------	------	------	------	------	------	------	------
TRINITY_DN18129_c0_g1		24.62	14.35	15.35	9.56	9.14	10.69	18.1067	9.79667	------	------	------	------	------	------	------	------	------	------	------	------	------
TRINITY_DN1812_c0_g4	Serine protease gd [Zootermopsis nevadensis]	18.57	20.79	21.1	5.96	8.81	6.15	20.1533	6.97333	GO:0016021;GO:0004252	CC:integral component of membrane;MF:serine-type endopeptidase activity;	------	------	------	------	COG5640	O:Posttranslational modification, protein turnover, chaperones	------	------	PF00089	Trypsin	Trypsin
TRINITY_DN18287_c0_g2	PREDICTED: astacin-like metalloprotease toxin 5 [Papilio machaon]	2.72	1.28	1.52	0	0	0.26	1.84	0.086667	GO:0004222;GO:0008270	MF:metalloendopeptidase activity;MF:zinc ion binding;	------	------	------	------	ENOG410ZPX7	O:Posttranslational modification, protein turnover, chaperones	sp|P07584|ASTA_ASTAS;	Astacin OS=Astacus astacus OX=6715 PE=1 SV=2;	PF01400	Astacin	Astacin
TRINITY_DN18287_c1_g3	hatching enzyme [Samia cynthia cynthia]	37.08	27.41	24.07	6.3	10.84	9.23	29.52	8.79	GO:0004222;GO:0008270	MF:metalloendopeptidase activity;MF:zinc ion binding;	------	------	------	------	ENOG410ZPX7	O:Posttranslational modification, protein turnover, chaperones	sp|Q9VJN9|SEMP1_DROME;	Seminal metalloprotease 1 OS=Drosophila melanogaster OX=7227 GN=Semp1 PE=1 SV=1;	PF01400	Astacin	Astacin
TRINITY_DN18326_c0_g1	Inter-alpha-trypsin inhibitor heavy chain H3 [Eumeta japonica]	129.89	131.29	107.35	18.63	32.53	29.03	122.843	26.73	------	------	------	------	------	------	COG2304;COG2304	K:Transcription;	sp|A6X935|ITIH4_MOUSE;	Inter alpha-trypsin inhibitor, heavy chain 4 OS=Mus musculus OX=10090 GN=Itih4 PE=1 SV=2;	PF00092	VWA	von Willebrand factor type A domain
TRINITY_DN1844_c0_g1		195.65	231.13	406.96	95.26	109.46	80.45	277.913	95.0567	------	------	------	------	------	------	------	------	------	------	------	------	------
TRINITY_DN18463_c0_g2	Monocarboxylate transporter 9 [Papilio xuthus]	1.54	6.28	2.18	1	1.3	1.1	3.33333	1.13333	GO:0016021;GO:0022857	CC:integral component of membrane;MF:transmembrane transporter activity;	------	------	------	------	ENOG4111MQJ	G:Carbohydrate transport and metabolism	sp|Q5ZJU0|MOT9_CHICK;	Monocarboxylate transporter 9 OS=Gallus gallus OX=9031 GN=SLC16A9 PE=2 SV=1;	PF07690	MFS_1	Major Facilitator Superfamily
TRINITY_DN18638_c0_g1	hypothetical protein DOY81_000724 [Sarcophaga bullata]	1.93	2.15	4.22	1.3	1.52	1.47	2.76667	1.43	GO:0048149;GO:0019427;GO:0003987;GO:0016208;GO:0005524	BP:behavioral response to ethanol;BP:acetyl-CoA biosynthetic process from acetate;MF:acetate-CoA ligase activity;MF:AMP binding;MF:ATP binding;	K01895	ACSS1_2, acs	map00630;map00630;map00630;map00630	Glyoxylate and dicarboxylate metabolism;	COG0365	S:Function unknown	sp|Q9VP61|ACSA_DROME;	Acetyl-coenzyme A synthetase OS=Drosophila melanogaster OX=7227 GN=AcCoAS PE=2 SV=1;	PF00501;PF13193;PF16177	AMP-binding;AMP-binding_C;ACAS_N	AMP-binding enzyme;AMP-binding enzyme C-terminal domain;Acetyl-coenzyme A synthetase N-terminus
TRINITY_DN18696_c0_g1	uncharacterized protein LOC110370614 [Helicoverpa armigera]	2.53	4.74	1.47	1.77	0.48	1.31	2.91333	1.18667	GO:0016021;GO:0022857	CC:integral component of membrane;MF:transmembrane transporter activity;	K20840	SLC46A3	------	------	ENOG410ZVCA	G:Carbohydrate transport and metabolism	sp|Q9DC26|S46A3_MOUSE;	Solute carrier family 46 member 3 OS=Mus musculus OX=10090 GN=Slc46a3 PE=2 SV=1;	PF07690	MFS_1	Major Facilitator Superfamily
TRINITY_DN18855_c0_g1		14.33	16.15	12.23	4.86	4.87	5.78	14.2367	5.17	------	------	------	------	------	------	------	------	------	------	------	------	------
TRINITY_DN189_c0_g1	uncharacterized protein LOC114358330 isoform X1 [Ostrinia furnacalis]	2.52	2.78	3.31	1.49	1.72	1.62	2.87	1.61	GO:0005576;GO:0008061	CC:extracellular region;MF:chitin binding;	------	------	------	------	ENOG4111VY1	S:Function unknown	sp|P0DPW4|TX11A_ETHRU;	U-scoloptoxi;	PF01607	CBM_14	Chitin binding Peritrophin-A domain
TRINITY_DN1907_c2_g1	alanine--glyoxylate aminotransferase 2-like [Hyposmocoma kahamanoa]	196.66	174.88	169.96	84.5	86.36	97.61	180.5	89.49	GO:0008483;GO:0030170	MF:transaminase activity;MF:pyridoxal phosphate binding;	K14286	AGXT2L1, ETNPPL	map00564	Glycerophospholipid metabolism	COG0160	E:Amino acid transport and metabolism	sp|Q8TBG4|AT2L1_HUMAN;	Ethanolamine-phosphate phospho-lyase OS=Homo sapiens OX=9606 GN=ETNPPL PE=1 SV=1;	PF00202	Aminotran_3	Aminotransferase class-III
TRINITY_DN19100_c0_g1	Glutathione S-transferase 1, isoform D [Eumeta japonica]	32.11	37.24	40.17	15.51	10.67	12.83	36.5067	13.0033	GO:0016740;GO:0004364	MF:transferase activity;MF:glutathione transferase activity;	K00799	GST, gst	map00480;map00480;map00480;map00480;map00480;map00480;map00480;map00480;map00480	Glutathione metabolism;	COG0625;COG0625	S:Function unknown;	sp|Q93113|GST1D_ANOGA;	Glutathione S-transferase 1, isoform D OS=Anopheles gambiae OX=7165 GN=GstD1 PE=1 SV=1;	PF02798;PF13417;PF00043;PF13409;PF14497	GST_N;GST_N_3;GST_C;GST_N_2;GST_C_3	Glutathione S-transferase, N-terminal domain;Glutathione S-transferase, N-terminal domain;Glutathione S-transferase, C-terminal domain;Glutathione S-transferase, N-terminal domain;Glutathione S-transferase, C-terminal domain
TRINITY_DN1914_c0_g3	PREDICTED: mediator of RNA polymerase II transcription subunit 18 [Amyelois transitella]	9.8	8.95	11.11	6.2	6.38	5.11	9.95333	5.89667	GO:0006357;GO:0016592;GO:0003712	BP:regulation of transcription from RNA polymerase II promoter;CC:mediator complex;MF:transcription cofactor activity;	K15135	MED18	------	------	ENOG4110KT9	K:Transcription	sp|Q17IN5|MED18_AEDAE;	Mediator of RNA polymerase II transcription subunit 18 OS=Aedes aegypti OX=7159 GN=MED18 PE=3 SV=1;	PF09637	Med18	Med18 protein
TRINITY_DN19162_c1_g4	rho GTPase-activating protein conundrum isoform X1 [Pieris rapae]	1.17	1.37	1.5	0.67	1.05	0.6	1.34667	0.773333	------	------	K20639	ARHGAP18_28_40	------	------	ENOG410XQ10	U:Intracellular trafficking, secretion, and vesicular transport	sp|Q8T0G4|CONU_DROME;	Rho GTPase-activating protein conundrum OS=Drosophila melanogaster OX=7227 GN=conu PE=1 SV=1;	PF00620	RhoGAP	RhoGAP domain
TRINITY_DN19468_c1_g1	PREDICTED: cytochrome P450 9e2-like [Amyelois transitella]	55.42	60.33	55.57	23.05	26.97	26.74	57.1067	25.5867	GO:0016021;GO:0004497;GO:0005506;GO:0016705;GO:0020037	CC:integral component of membrane;MF:monooxygenase activity;MF:iron ion binding;MF:oxidoreductase activity, acting on paired donors, with incorporation or reduction of molecular oxygen;MF:heme binding;	K15003	CYP9	------	------	COG2124	Q:Secondary metabolites biosynthesis, transport and catabolism	sp|Q964T2|CP9E2_BLAGE;	Cytochrome P450 9e2 OS=Blattella germanica OX=6973 GN=CYP9E2 PE=2 SV=1;	PF00067	p450	Cytochrome P450
TRINITY_DN1971_c0_g1	potassium channel subfamily K member 6-like isoform X1 [Bicyclus anynana]	26.49	28.29	31.68	7.51	9.86	10.34	28.82	9.23667	GO:0016021;GO:0005267	CC:integral component of membrane;MF:potassium channel activity;	K04912	KCNK1, K2P1.1	------	------	COG1226	S:Function unknown	sp|Q8R454|KCNK1_CAVPO;	Potassium channel subfamily K member 1 OS=Cavia porcellus OX=10141 GN=KCNK1 PE=2 SV=1;	PF07885;PF00520	Ion_trans_2;Ion_trans	Ion channel;Ion transport protein
TRINITY_DN1978_c0_g1	Cell death activator CIDE-3 [Eumeta japonica]	2.21	1.72	2.25	1.24	1.06	1.65	2.06	1.31667	GO:0006915	BP:apoptotic process;	------	------	------	------	ENOG4111HCT	S:Function unknown	sp|F1MN90|CIDEC_BOVIN;	Cell death activator CIDE-3 OS=Bos taurus OX=9913 GN=CIDEC PE=2 SV=1;	PF02017	CIDE-N	CIDE-N domain
TRINITY_DN19791_c0_g2	uncharacterized protein LOC112044967 [Bicyclus anynana]	1.22	1.4	1.59	0.38	0.55	0.62	1.40333	0.516667	GO:0005975;GO:0016021;GO:0005576;GO:0003824;GO:0008061	BP:carbohydrate metabolic process;CC:integral component of membrane;CC:extracellular region;MF:catalytic activity;MF:chitin binding;	------	------	------	------	ENOG410Y6KQ	S:Function unknown	------	------	PF01607	CBM_14	Chitin binding Peritrophin-A domain
TRINITY_DN19850_c0_g1	venom acid phosphatase Acph-1-like isoform X1 [Manduca sexta]	213.5	209.29	170.86	94.45	103.06	98.58	197.883	98.6967	GO:0016021;GO:0003993	CC:integral component of membrane;MF:acid phosphatase activity;	K19283	ACPP	------	------	ENOG410ZVBQ	K:Transcription	sp|Q5BLY5|ACPH1_APIME;	Venom acid phosphatase Acph-1 OS=Apis mellifera OX=7460 PE=1 SV=1;	PF00328	His_Phos_2	Histidine phosphatase superfamily
TRINITY_DN198_c0_g2		7.29	7.9	11.38	4.51	6.32	4.61	8.85667	5.14667	------	------	------	------	------	------	------	------	------	------	------	------	------
TRINITY_DN20151_c0_g1		3.23	10.96	8.43	0.23	0	0	7.54	0.076667	------	------	------	------	------	------	------	------	------	------	------	------	------
TRINITY_DN2017_c1_g3		10.57	15.76	14.3	0.52	1.34	1.47	13.5433	1.11	------	------	------	------	------	------	------	------	------	------	------	------	------
TRINITY_DN20183_c0_g1	CLUMA_CG008074, isoform B [Clunio marinus]	31.16	22.71	19.76	8.06	9.99	4.58	24.5433	7.54333	GO:0006508;GO:0005615;GO:0004252	BP:proteolysis;CC:extracellular space;MF:serine-type endopeptidase activity;	------	------	------	------	COG5640	O:Posttranslational modification, protein turnover, chaperones	------	------	------	------	------
TRINITY_DN20512_c0_g1	organic cation transporter protein-like [Ostrinia furnacalis]	1.18	2.64	1.27	0	0	0.2	1.69667	0.066667	GO:0016021;GO:0022857	CC:integral component of membrane;MF:transmembrane transporter activity;	------	------	------	------	COG0477;COG0477;COG0477	G:Carbohydrate transport and metabolism;	------	------	------	------	------
TRINITY_DN20539_c0_g2		9371.85	4876.64	5265.68	1690.02	1679.61	1521	6504.72	1630.21	------	------	------	------	------	------	------	------	------	------	------	------	------
TRINITY_DN2080_c0_g2	Lipase 3 [Papilio xuthus]	152.01	131.47	166.41	46.32	48.84	53.09	149.963	49.4167	GO:0016042;GO:0016788	BP:lipid catabolic process;MF:hydrolase activity, acting on ester bonds;	K01052	LIPA	map04142;map04142	Lysosome;	COG0596	S:Function unknown	sp|O46108|LIP3_DROME;	Lipase 3 OS=Drosophila melanogaster OX=7227 GN=Lip3 PE=2 SV=1;	PF04083;PF00561	Abhydro_lipase;Abhydrolase_1	Partial alpha/beta-hydrolase lipase region;alpha/beta hydrolase fold
TRINITY_DN210_c0_g1	unnamed protein product [Arctia plantaginis]	22.98	24.05	21.91	8.85	15.4	11.92	22.98	12.0567	GO:0005509	MF:calcium ion binding;	------	------	------	------	COG5126;COG5126;COG5126	D:Cell cycle control, cell division, chromosome partitioning;	sp|D2DGW3|TNNC_TYRPU;	Troponin C OS=Tyrophagus putrescentiae OX=59818 PE=1 SV=1;	PF13499;PF00036;PF13405;PF14658;PF13833	EF-hand_7;EF-hand_1;EF-hand_6;EF-hand_9;EF-hand_8	EF-hand domain pair;EF hand;EF-hand domain;EF-hand domain;EF-hand domain pair
TRINITY_DN2115_c3_g1		216.6	195.7	318.79	118.5	112.8	74.54	243.697	101.947	------	------	------	------	------	------	------	------	------	------	------	------	------
TRINITY_DN2135_c0_g1		1.98	3.15	5.09	0.39	0.56	0.4	3.40667	0.45	------	------	------	------	------	------	------	------	------	------	------	------	------
TRINITY_DN2140_c0_g2		14.44	15.31	9.95	5.21	4.31	9.33	13.2333	6.28333	------	------	------	------	------	------	------	------	------	------	------	------	------
TRINITY_DN2148_c0_g1	Probable cytochrome P450 9f2 [Eumeta japonica]	5.66	5.11	7.73	2.97	3.35	2.61	6.16667	2.97667	GO:0016021;GO:0004497;GO:0005506;GO:0016705;GO:0020037	CC:integral component of membrane;MF:monooxygenase activity;MF:iron ion binding;MF:oxidoreductase activity, acting on paired donors, with incorporation or reduction of molecular oxygen;MF:heme binding;	K15003;K14999	CYP9;CYP6	------	------	COG2124	Q:Secondary metabolites biosynthesis, transport and catabolism	sp|Q964T2|CP9E2_BLAGE;	Cytochrome P450 9e2 OS=Blattella germanica OX=6973 GN=CYP9E2 PE=2 SV=1;	PF00067	p450	Cytochrome P450
TRINITY_DN21490_c0_g1		6.37	4.31	6.92	1.04	3.1	1.82	5.86667	1.98667	------	------	------	------	------	------	------	------	------	------	------	------	------
TRINITY_DN21677_c0_g1	putative inorganic phosphate cotransporter [Vanessa tameamea]	11.31	8.74	11.13	3.51	4.27	3.3	10.3933	3.69333	GO:0016021;GO:0022857	CC:integral component of membrane;MF:transmembrane transporter activity;	------	------	------	------	ENOG410ZMWY;ENOG410ZMWY;ENOG410ZMWY	G:Carbohydrate transport and metabolism;	sp|Q9V7S5|PICO_DROME;	Putative inorganic phosphate cotransporter OS=Drosophila melanogaster OX=7227 GN=Picot PE=2 SV=1;	PF07690;PF00083	MFS_1;Sugar_tr	Major Facilitator Superfamily;Sugar
TRINITY_DN21945_c0_g1		324.95	594.34	596.2	264.31	258.14	198.44	505.163	240.297	------	------	------	------	------	------	------	------	------	------	------	------	------
TRINITY_DN21950_c0_g2	alkylglycerol monooxygenase-like isoform X1 [Manduca sexta]	5.17	8.42	5.82	2.71	2.57	2.02	6.47	2.43333	GO:0008610;GO:0016021;GO:0005506;GO:0016491	BP:lipid biosynthetic process;CC:integral component of membrane;MF:iron ion binding;MF:oxidoreductase activity;	K15537	AGMO	------	------	COG3000	I:Lipid transport and metabolism	sp|A0JPQ8|ALKMO_RAT;	Alkylglycerol monooxygenase OS=Rattus norvegicus OX=10116 GN=Agmo PE=2 SV=1;	PF04116	FA_hydroxylase	Fatty acid hydroxylase superfamily
TRINITY_DN22006_c1_g1	unnamed protein product [Toxocara canis]	51.14	30.19	40.56	14.86	13.79	17.97	40.63	15.54	------	------	------	------	------	------	------	------	------	------	------	------	------
TRINITY_DN22118_c0_g1		11.53	13.36	23.35	4.41	6.86	3.92	16.08	5.06333	------	------	------	------	------	------	------	------	------	------	------	------	------
TRINITY_DN2212_c0_g1	fatty acid-binding protein-like [Parasteatoda tepidariorum]	38.08	42.67	20.38	12.89	12.3	13.86	33.71	13.0167	GO:0008289	MF:lipid binding;	K08752	FABP3	map03320	PPAR signaling pathway	ENOG4111US8	I:Lipid transport and metabolism	sp|O13008|FABPH_ONCMY;	Fatty acid-binding protein, heart OS=Oncorhynchus mykiss OX=8022 GN=fabp3 PE=2 SV=3;	PF14651	Lipocalin_7	Lipocalin / cytosolic fatty-acid binding protein family
TRINITY_DN22133_c0_g1	histone-lysine N-methyltransferase SETMAR-like [Hyposmocoma kahamanoa]	6.47	11.17	9.57	3.91	4.46	3.43	9.07	3.93333	GO:0032259;GO:0008168	BP:methylation;MF:methyltransferase activity;	cfo;K11433	;SETMAR	map00310	Lysine degradation	ENOG4111T4U	S:Function unknown	------	------	PF01359	Transposase_1	Transposase
TRINITY_DN22366_c0_g1	trypsin, alkaline A-like [Bicyclus anynana]	2.58	3.07	1.75	0.68	1.26	0.65	2.46667	0.863333	GO:0004252	MF:serine-type endopeptidase activity;	K01312	PRSS1_2_3	map04972;map04972;map04972;map04972	Pancreatic secretion;	COG5640	O:Posttranslational modification, protein turnover, chaperones	sp|P35047|TRYC_MANSE;	Trypsin, alkaline C OS=Manduca sexta OX=7130 PE=2 SV=1;	PF00089	Trypsin	Trypsin
TRINITY_DN2270_c0_g1		34.85	34.15	30.9	17.55	18.61	16.97	33.3	17.71	------	------	------	------	------	------	------	------	------	------	------	------	------
TRINITY_DN22965_c0_g1	hydroxyacid-oxoacid transhydrogenase, mitochondrial isoform X1 [Cimex lectularius]	19.31	19.76	11.08	4.06	4.41	4.76	16.7167	4.41	------	------	K11173	ADHFE1	------	------	COG1454	A:RNA processing and modification	sp|Q17EN4|HOT_AEDAE;	Probable hydroxyacid-oxoacid transhydrogenase, mitochondrial OS=Aedes aegypti OX=7159 GN=AAEL003729 PE=3 SV=1;	PF00465;PF13685	Fe-ADH;Fe-ADH_2	Iron-containing alcohol dehydrogenase;Iron-containing alcohol dehydrogenase
TRINITY_DN2304_c0_g1		9.21	10.22	6.21	5.58	3.88	5.12	8.54667	4.86	------	------	------	------	------	------	------	------	------	------	------	------	------
TRINITY_DN2306_c0_g1	synaptic vesicle glycoprotein 2A-like [Pieris rapae]	19.76	17.58	23.09	9.24	10.25	9.1	20.1433	9.53	GO:0016021;GO:0022857	CC:integral component of membrane;MF:transmembrane transporter activity;	------	------	------	------	COG0477;COG0477;COG0477	G:Carbohydrate transport and metabolism;	sp|Q69ZS6|SV2C_MOUSE;	Synaptic vesicle glycoprotein 2C OS=Mus musculus OX=10090 GN=Sv2c PE=1 SV=2;	PF07690;PF00083	MFS_1;Sugar_tr	Major Facilitator Superfamily;Sugar
TRINITY_DN234_c0_g2		68.97	77.24	64.98	9.94	26.9	21.7	70.3967	19.5133	------	------	------	------	------	------	------	------	------	------	------	------	------
TRINITY_DN23775_c0_g1	apolipophorin III [Samia ricini]	25.4	18.42	27.6	15.17	18.64	9.25	23.8067	14.3533	GO:0006869;GO:0005576;GO:0008289	BP:lipid transport;CC:extracellular region;MF:lipid binding;	------	------	------	------	------	------	------	------	PF07464;PF01442	ApoLp-III;Apolipoprotein	Apolipophorin-III precursor;Apolipoprotein A1/A4/E domain
TRINITY_DN23790_c0_g1	hypothetical protein evm_011025 [Chilo suppressalis]	3.53	7.2	3.35	1.4	1.78	1.84	4.69333	1.67333	GO:0016021;GO:0022857	CC:integral component of membrane;MF:transmembrane transporter activity;	------	------	------	------	COG0477;COG0477	G:Carbohydrate transport and metabolism;	sp|Q940M4|OCT7_ARATH;	Organic cation/carnitine transporter 7 OS=Arabidopsis thaliana OX=3702 GN=OCT7 PE=2 SV=1;	PF07690;PF00083	MFS_1;Sugar_tr	Major Facilitator Superfamily;Sugar
TRINITY_DN2383_c1_g1	CYP9A38, partial [Heortia vitessoides]	1274.77	1471.37	1646.19	808.06	918.41	826.5	1464.11	850.99	GO:0016021;GO:0005506;GO:0016705;GO:0004497;GO:0020037	CC:integral component of membrane;MF:iron ion binding;MF:oxidoreductase activity, acting on paired donors, with incorporation or reduction of molecular oxygen;MF:monooxygenase activity;MF:heme binding;	K15003;K14999	CYP9;CYP6	------	------	COG2124	Q:Secondary metabolites biosynthesis, transport and catabolism	sp|Q964T2|CP9E2_BLAGE;	Cytochrome P450 9e2 OS=Blattella germanica OX=6973 GN=CYP9E2 PE=2 SV=1;	PF00067	p450	Cytochrome P450
TRINITY_DN23874_c0_g1	serine hydrolase-like protein 2 [Spodoptera litura]	6.45	5.95	7.3	4.34	3.45	4.27	6.56667	4.02	GO:0016787	MF:hydrolase activity;	------	------	------	------	COG0596;COG0596;COG0596	S:Function unknown;	sp|Q9EPB5|SERHL_MOUSE;	Serine hydrolase-like protein OS=Mus musculus OX=10090 GN=Serhl PE=1 SV=1;	PF00561;PF12146;PF12697	Abhydrolase_1;Hydrolase_4;Abhydrolase_6	alpha/beta hydrolase fold;Serine aminopeptidase, S33;Alpha/beta hydrolase family
TRINITY_DN23925_c0_g7		60.07	2.38	6.41	0.28	0.94	1.71	22.9533	0.976667	------	------	------	------	------	------	ENOG410YWA5	J:Translation, ribosomal structure and biogenesis	sp|P22151|GRG1_NEUCR;	Glucose-repressible gene protein OS=Neurospora crassa;	PF11034	Grg1	Glucose-repressible protein Grg1
TRINITY_DN24070_c0_g1		9.69	17.16	11	3.57	1.6	0.77	12.6167	1.98	------	------	------	------	------	------	------	------	------	------	------	------	------
TRINITY_DN24123_c0_g1	monocarboxylate transporter 9-like [Ostrinia furnacalis]	7.73	18.71	7.84	2.78	2.52	2.36	11.4267	2.55333	GO:0016021;GO:0022857	CC:integral component of membrane;MF:transmembrane transporter activity;	------	------	------	------	ENOG4111MQJ	G:Carbohydrate transport and metabolism	sp|G5E8K6|MOT6_MOUSE;	Monocarboxylate transporter 6 OS=Mus musculus OX=10090 GN=Slc16a5 PE=3 SV=1;	PF07690	MFS_1	Major Facilitator Superfamily
TRINITY_DN24145_c0_g2		63.06	78.62	136.29	51.64	51.16	44.12	92.6567	48.9733	------	------	------	------	------	------	------	------	------	------	------	------	------
TRINITY_DN24146_c0_g1	Uricase [Eumeta japonica]	39.44	40.54	53.08	20.89	23.07	17.45	44.3533	20.47	GO:0019628;GO:0006144;GO:0005777;GO:0004846	BP:urate catabolic process;BP:purine nucleobase metabolic process;CC:peroxisome;MF:urate oxidase activity;	K00365	uaZ	map00230;map00230	Purine metabolism;	COG3648	S:Function unknown	sp|P22673|URIC_DROPS;	Uricase OS=Drosophila pseudoobscura pseudoobscura OX=46245 GN=Uro PE=2 SV=2;	PF01014	Uricase	Uricase
TRINITY_DN24207_c0_g2	farnesol dehydrogenase-like [Bicyclus anynana]	237.56	179.53	162.82	103.69	111.61	122.77	193.303	112.69	GO:0005549;GO:0016491	MF:odorant binding;MF:oxidoreductase activity;	K15890	FOHSDR	map00981;map00981	Insect hormone biosynthesis;	COG4221	S:Function unknown	sp|D2WKD9|SDR1_AEDAE;	Farnesol dehydrogenase OS=Aedes aegypti OX=7159 GN=SDR-1 PE=1 SV=2;	PF00106;PF13561;PF08659;PF13460;PF01370	adh_short;adh_short_C2;KR;NAD_binding_10;Epimerase	short chain dehydrogenase;Enoyl;KR domain;NA;NAD dependent epimerase/dehydratase family
TRINITY_DN2444_c0_g1	uncharacterized protein LOC114360175 [Ostrinia furnacalis]	327.97	288.9	234.5	168.73	179.9	173.14	283.79	173.923	GO:0019441;GO:0004061	BP:tryptophan catabolic process to kynurenine;MF:arylformamidase activity;	------	------	------	------	COG1878	S:Function unknown	sp|A0REX1|KYNB_BACAH;	Kynurenine formamidase OS=Bacillus thuringiensis;	PF04199	Cyclase	Putative cyclase
TRINITY_DN24640_c0_g1	LOW QUALITY PROTEIN: uncharacterized protein LOC111359602 [Spodoptera litura]	773.68	928.05	1010.05	451.38	487.35	428.34	903.927	455.69	GO:0016021;GO:0005506;GO:0016705;GO:0004497;GO:0020037	CC:integral component of membrane;MF:iron ion binding;MF:oxidoreductase activity, acting on paired donors, with incorporation or reduction of molecular oxygen;MF:monooxygenase activity;MF:heme binding;	K15003;K14999	CYP9;CYP6	------	------	COG2124	Q:Secondary metabolites biosynthesis, transport and catabolism	sp|Q964T2|CP9E2_BLAGE;	Cytochrome P450 9e2 OS=Blattella germanica OX=6973 GN=CYP9E2 PE=2 SV=1;	PF00067	p450	Cytochrome P450
TRINITY_DN2478_c0_g1	Proton-coupled amino acid transporter-like protein CG1139 [Eumeta japonica]	1.31	4.57	2.03	0.75	0.66	0.52	2.63667	0.643333	GO:0016021	CC:integral component of membrane;	K14209	SLC36A, PAT	map04974	Protein digestion and absorption	COG0814	A:RNA processing and modification	sp|Q9W056|C1139_DROME;	Proton-coupled amino acid transporter-like protein CG1139 OS=Drosophila melanogaster OX=7227 GN=CG1139 PE=2 SV=1;	PF01490	Aa_trans	Transmembrane amino acid transporter protein
TRINITY_DN25287_c0_g1	carcinine transporter-like [Ctenocephalides felis]	4.16	14.64	8.35	4.36	4.01	4.09	9.05	4.15333	GO:0016021;GO:0022857	CC:integral component of membrane;MF:transmembrane transporter activity;	------	------	------	------	COG0477	G:Carbohydrate transport and metabolism	sp|Q9VIK2|CART_DROME;	Carcinine transporter OS=Drosophila melanogaster OX=7227 GN=CarT PE=2 SV=1;	PF00083;PF07690	Sugar_tr;MFS_1	Sugar;Major Facilitator Superfamily
TRINITY_DN25442_c0_g1	hypothetical protein B566_EDAN018988 [Ephemera danica]	230.24	92.04	13.37	17.39	11.13	16.56	111.883	15.0267	GO:0016787	MF:hydrolase activity;	------	------	------	------	ENOG4111PC4	S:Function unknown	------	------	------	------	------
TRINITY_DN256_c1_g1	protein kinase DC2 [Helicoverpa armigera]	1.31	1.22	1.64	0.91	0.67	0.88	1.39	0.82	GO:0004674;GO:0005524	MF:protein serine/threonine kinase activity;MF:ATP binding;	K19584	PRKX	------	------	ENOG410XPQQ	S:Function unknown	sp|P16912|KAPC3_DROME;	cAMP-dependent protein kinase catalytic subunit 3 OS=Drosophila melanogaster OX=7227 GN=Pka-C3 PE=2 SV=2;	PF00069;PF07714;PF14531	Pkinase;PK_Tyr_Ser-Thr;Kinase-like	Protein kinase domain;Protein tyrosine and serine/threonine kinase;Kinase-like
TRINITY_DN2576_c0_g2	cytochrome b reductase 1-like isoform X2 [Bicyclus anynana]	1.97	3.67	6.65	2.15	2.28	2.29	4.09667	2.24	------	------	K08370;K08360	CYBRD1, Dcytb;CYB561	map04978	Mineral absorption	ENOG4111FKI	O:Posttranslational modification, protein turnover, chaperones	sp|Q8NBI2|CYAC3_HUMAN;	Cytochrome b ascorbate-dependent protein 3 OS=Homo sapiens OX=9606 GN=CYB561A3 PE=1 SV=1;	PF03188	Cytochrom_B561	Eukaryotic cytochrome b561
TRINITY_DN2599_c2_g1	glutathione S-transferase 1-like [Pieris rapae]	266.56	180.36	211.12	81.93	109	76.69	219.347	89.2067	GO:0016740;GO:0004364	MF:transferase activity;MF:glutathione transferase activity;	K00799	GST, gst	map00480;map00480;map00480;map00480;map00480;map00480;map00480;map00480;map00480	Glutathione metabolism;	COG0625	O:Posttranslational modification, protein turnover, chaperones	sp|P46430|GSTT1_MANSE;	Glutathione S-transferase 1 OS=Manduca sexta OX=7130 GN=GST1 PE=2 SV=1;	PF13417;PF02798;PF14497;PF00043;PF13409;PF13410	GST_N_3;GST_N;GST_C_3;GST_C;GST_N_2;GST_C_2	Glutathione S-transferase, N-terminal domain;Glutathione S-transferase, N-terminal domain;Glutathione S-transferase, C-terminal domain;Glutathione S-transferase, C-terminal domain;Glutathione S-transferase, N-terminal domain;Glutathione S-transferase, C-terminal domain
TRINITY_DN2642_c1_g1		1.19	5.08	4.33	0.39	0.9	0.6	3.53333	0.63	------	------	------	------	------	------	------	------	------	------	PF07679;PF13927;PF00047	I-set;Ig_3;ig	Immunoglobulin I-set domain;Immunoglobulin domain;Immunoglobulin domain
TRINITY_DN26588_c0_g2	NADP-dependent malic enzyme isoform X3 [Pieris rapae]	249.96	212.16	295.96	127.08	146.78	148.07	252.693	140.643	------	------	K00029	E1.1.1.40, maeB	map00620;map00620	Pyruvate metabolism;	COG0281	C:Energy production and conversion	sp|P28227|MAOX_ANAPL;	NADP-dependent malic enzyme OS=Anas platyrhynchos OX=8839 GN=ME1 PE=1 SV=1;	PF03949;PF00390	Malic_M;malic	Malic enzyme, NAD binding domain;Malic enzyme, N-terminal domain
TRINITY_DN2669_c0_g6	uncharacterized protein LOC106690408 [Halyomorpha halys]	730.44	486.45	421.51	352.01	329.31	329.93	546.133	337.083	------	------	------	------	------	------	------	------	------	------	------	------	------
TRINITY_DN26737_c0_g3		1.41	1.62	1.31	0.71	0.47	0.54	1.44667	0.573333	------	------	------	------	------	------	------	------	------	------	------	------	------
TRINITY_DN27063_c0_g1	cytochrome P450 9e2-like [Ostrinia furnacalis]	65.58	95.66	69.04	39.91	31.87	24.32	76.76	32.0333	GO:0005506;GO:0016705;GO:0004497;GO:0020037	MF:iron ion binding;MF:oxidoreductase activity, acting on paired donors, with incorporation or reduction of molecular oxygen;MF:monooxygenase activity;MF:heme binding;	K15003	CYP9	------	------	COG2124	Q:Secondary metabolites biosynthesis, transport and catabolism	sp|Q964T2|CP9E2_BLAGE;	Cytochrome P450 9e2 OS=Blattella germanica OX=6973 GN=CYP9E2 PE=2 SV=1;	PF00067	p450	Cytochrome P450
TRINITY_DN27192_c0_g1		17.4	56.56	13.37	10.33	11.31	5.15	29.11	8.93	------	------	------	------	------	------	------	------	------	------	------	------	------
TRINITY_DN27338_c0_g1	uncharacterized protein LOC110372593 [Helicoverpa armigera]	6.75	9.32	8.3	6.68	3.22	3.86	8.12333	4.58667	------	------	------	------	------	------	ENOG4110ST4	S:Function unknown	------	------	------	------	------
TRINITY_DN2759_c0_g2	PREDICTED: cytochrome P450 9e2-like [Amyelois transitella]	54.72	52.56	62.39	25.8	27.77	24.13	56.5567	25.9	GO:0016021;GO:0005506;GO:0016705;GO:0004497;GO:0020037	CC:integral component of membrane;MF:iron ion binding;MF:oxidoreductase activity, acting on paired donors, with incorporation or reduction of molecular oxygen;MF:monooxygenase activity;MF:heme binding;	K15003;K14999	CYP9;CYP6	------	------	COG2124	Q:Secondary metabolites biosynthesis, transport and catabolism	sp|Q964T2|CP9E2_BLAGE;	Cytochrome P450 9e2 OS=Blattella germanica OX=6973 GN=CYP9E2 PE=2 SV=1;	PF00067	p450	Cytochrome P450
TRINITY_DN2759_c0_g4	cytochrome P450 [Bombyx mori]	45.53	51.2	61.43	15.19	13.97	14.87	52.72	14.6767	GO:0005506;GO:0016705;GO:0004497;GO:0020037	MF:iron ion binding;MF:oxidoreductase activity, acting on paired donors, with incorporation or reduction of molecular oxygen;MF:monooxygenase activity;MF:heme binding;	K15003;K14999	CYP9;CYP6	------	------	COG2124	Q:Secondary metabolites biosynthesis, transport and catabolism	sp|Q964T2|CP9E2_BLAGE;	Cytochrome P450 9e2 OS=Blattella germanica OX=6973 GN=CYP9E2 PE=2 SV=1;	PF00067	p450	Cytochrome P450
TRINITY_DN2766_c0_g1	peptidoglycan recognition protein D [Helicoverpa armigera]	4.29	4.33	7.42	2.04	2.63	3.62	5.34667	2.76333	GO:0045087;GO:0009253;GO:0016021;GO:0008745;GO:0042834;GO:0008270	BP:innate immune response;BP:peptidoglycan catabolic process;CC:integral component of membrane;MF:N-acetylmuramoyl-L-alanine amidase activity;MF:peptidoglycan binding;MF:zinc ion binding;	K01446	PGRP	------	------	ENOG4111PAY	O:Posttranslational modification, protein turnover, chaperones	sp|Q8INK6|PGPLB_DROME;	Peptidoglycan-recognition protein LB OS=Drosophila melanogaster OX=7227 GN=PGRP-LB PE=1 SV=1;	PF01510	Amidase_2	N-acetylmuramoyl-L-alanine amidase
TRINITY_DN27882_c0_g1	(11Z)-hexadec-11-enoyl-CoA conjugase [Trichoplusia ni]	20.79	20.82	13.75	4.17	6.01	4.76	18.4533	4.98	GO:0006633;GO:0016021;GO:0016717	BP:fatty acid biosynthetic process;CC:integral component of membrane;MF:oxidoreductase activity, acting on paired donors, with oxidation of a pair of donors resulting in the reduction of molecular oxygen to two molecules of water;	K00507	SCD, desC	map04152;map04152;map04152;map04152	AMPK signaling pathway;	COG1398	O:Posttranslational modification, protein turnover, chaperones	sp|A0A0C5Q309|SCD1_TACFU;	Acyl-CoA desaturase 1 OS=Tachysurus fulvidraco OX=1234273 GN=SCD1 PE=2 SV=1;	PF00487	FA_desaturase	Fatty acid desaturase
TRINITY_DN2811_c1_g4		2.59	5.36	2.38	0.97	0.97	0.94	3.44333	0.96	------	------	------	------	------	------	------	------	------	------	------	------	------
TRINITY_DN2846_c0_g1	cytochrome p450 CYP304F1 [Spodoptera exigua]	280.3	321.89	438.97	179.45	167.02	158.59	347.053	168.353	GO:0016021;GO:0005506;GO:0016705;GO:0004497;GO:0020037	CC:integral component of membrane;MF:iron ion binding;MF:oxidoreductase activity, acting on paired donors, with incorporation or reduction of molecular oxygen;MF:monooxygenase activity;MF:heme binding;	------	------	------	------	COG2124	Q:Secondary metabolites biosynthesis, transport and catabolism	sp|Q9VG17|CP304_DROME;	Probable cytochrome P450 304a1 OS=Drosophila melanogaster OX=7227 GN=Cyp304a1 PE=2 SV=2;	PF00067	p450	Cytochrome P450
TRINITY_DN2877_c0_g1	Copper-transporting ATPase 1 [Eumeta japonica]	6.28	4.94	4.26	2.35	3.06	3.43	5.16	2.94667	GO:0030001;GO:0016021;GO:0005507;GO:0005524;GO:0019829	BP:metal ion transport;CC:integral component of membrane;MF:copper ion binding;MF:ATP binding;MF:cation-transporting ATPase activity;	K17686	copA, ctpA, ATP7	map01524	Platinum drug resistance	COG2217	P:Inorganic ion transport and metabolism	sp|Q64430|ATP7A_MOUSE;	Copper-transporting ATPase 1 OS=Mus musculus OX=10090 GN=Atp7a PE=1 SV=3;	PF00702;PF00122;PF00403;PF08282	Hydrolase;E1-E2_ATPase;HMA;Hydrolase_3	haloacid dehalogenase-like hydrolase;E1-E2 ATPase;Heavy-metal-associated domain;haloacid dehalogenase-like hydrolase
TRINITY_DN2879_c0_g1	facilitated trehalose transporter Tret1-like [Ostrinia furnacalis]	11.26	30.52	11.49	3.07	3.8	5.49	17.7567	4.12	GO:0016021;GO:0022857	CC:integral component of membrane;MF:transmembrane transporter activity;	K08145	SLC2A8, GLUT8	------	------	ENOG410XNQK	G:Carbohydrate transport and metabolism	sp|Q17NV8|TRET1_AEDAE;	Facilitated trehalose transporter Tret1 OS=Aedes aegypti OX=7159 GN=Tret1 PE=3 SV=1;	PF00083;PF07690	Sugar_tr;MFS_1	Sugar;Major Facilitator Superfamily
TRINITY_DN2892_c0_g2	PREDICTED: (2R)-3-sulfolactate dehydrogenase (NADP(+))-like [Papilio xuthus]	31.1	30.12	26.4	16.19	18.43	17.69	29.2067	17.4367	GO:0016491	MF:oxidoreductase activity;	------	------	------	------	COG2055	C:Energy production and conversion	sp|O59028|MDH_PYRHO;	Malate dehydrogenase OS=Pyrococcus horikoshii;	PF02615	Ldh_2	Malate/L-lactate dehydrogenase
TRINITY_DN29019_c0_g1	ADP-ribosylation factor-like protein 16 [Manduca sexta]	1.55	1.87	2.42	0.79	1.29	0.65	1.94667	0.91	GO:0005634;GO:0008270;GO:0003676;GO:0005525	CC:nucleus;MF:zinc ion binding;MF:nucleic acid binding;MF:GTP binding;	------	------	------	------	COG1100	S:Function unknown	sp|Q0P5N6|ARL16_HUMAN;	ADP-ribosylation factor-like protein 16 OS=Homo sapiens OX=9606 GN=ARL16 PE=1 SV=1;	PF00025;PF00503;PF09439;PF08477;PF02421;PF00071	Arf;G-alpha;SRPRB;Roc;FeoB_N;Ras	ADP-ribosylation factor family;G-protein alpha subunit;Signal recognition particle receptor beta subunit;Ras of Complex, Roc, domain of DAPkinase;Ferrous iron transport protein B;Ras family
TRINITY_DN2906_c0_g1		10.05	15.08	19.44	2.86	2.83	11.28	14.8567	5.65667	------	------	------	------	------	------	------	------	------	------	------	------	------
TRINITY_DN29089_c0_g1	PREDICTED: facilitated trehalose transporter Tret1-like [Papilio polytes]	14.94	29.43	11.26	4.53	4.07	4.18	18.5433	4.26	GO:0016021;GO:0022857	CC:integral component of membrane;MF:transmembrane transporter activity;	K08145	SLC2A8, GLUT8	------	------	ENOG410XNQK	J:Translation, ribosomal structure and biogenesis	sp|B4P624|TRET1_DROYA;	Facilitated trehalose transporter Tret1 OS=Drosophila yakuba OX=7245 GN=Tret1 PE=3 SV=1;	PF00083;PF07690	Sugar_tr;MFS_1	Sugar;Major Facilitator Superfamily
TRINITY_DN29143_c0_g2	unnamed protein product [Arctia plantaginis]	282.17	232.59	236.46	72.16	78.3	79.49	250.407	76.65	GO:0016021;GO:0022857	CC:integral component of membrane;MF:transmembrane transporter activity;	K08145	SLC2A8, GLUT8	------	------	ENOG410XNQK	L:Replication, recombination and repair	sp|A9ZSY3|TRET1_BOMMO;	Facilitated trehalose transporter Tret1 OS=Bombyx mori OX=7091 GN=Tret1 PE=1 SV=1;	PF00083;PF07690	Sugar_tr;MFS_1	Sugar;Major Facilitator Superfamily
TRINITY_DN2938_c0_g2	PREDICTED: integrin alpha-PS3-like [Papilio machaon]	7.11	6.93	8.21	3.42	2.38	1.95	7.41667	2.58333	GO:0007155;GO:0007229;GO:0008305	BP:cell adhesion;BP:integrin-mediated signaling pathway;CC:integrin complex;	------	------	------	------	ENOG4111GN2	S:Function unknown	sp|O44386|ITA3_DROME;	Integrin alpha-PS3 OS=Drosophila melanogaster OX=7227 GN=scb PE=1 SV=2;	PF01839;PF13517;PF08441	FG-GAP;VCBS;Integrin_alpha2	FG-GAP repeat;Repeat domain in Vibrio, Colwellia, Bradyrhizobium and Shewanella;Integrin alpha
TRINITY_DN2960_c0_g1		4.68	3.05	5.13	0.46	1.68	0.78	4.28667	0.973333	------	------	------	------	------	------	------	------	------	------	------	------	------
TRINITY_DN2960_c1_g2		17.85	15.28	12.96	7.47	9.32	10.59	15.3633	9.12667	------	------	------	------	------	------	------	------	------	------	------	------	------
TRINITY_DN29620_c0_g1	cytochrome P450 6B7-like [Ostrinia furnacalis]	5.85	15.68	6.92	5.02	4.43	4.38	9.48333	4.61	GO:0016021;GO:0005506;GO:0016705;GO:0004497;GO:0020037	CC:integral component of membrane;MF:iron ion binding;MF:oxidoreductase activity, acting on paired donors, with incorporation or reduction of molecular oxygen;MF:monooxygenase activity;MF:heme binding;	K14999	CYP6	------	------	COG2124	Q:Secondary metabolites biosynthesis, transport and catabolism	sp|O61387|CP6B7_HELAM;	Cytochrome P450 6B7 OS=Helicoverpa armigera OX=29058 GN=CYP6B7 PE=2 SV=1;	PF00067	p450	Cytochrome P450
TRINITY_DN3024_c0_g3	PREDICTED: 2-oxoisovalerate dehydrogenase subunit beta, mitochondrial [Plutella xylostella]	51.53	46.76	45.11	26.55	30.1	32.35	47.8	29.6667	GO:0003824	MF:catalytic activity;	K00167	BCKDHB, bkdA2	map00280;map00280	Valine, leucine and isoleucine degradation;	COG0022	C:Energy production and conversion	sp|P35738|ODBB_RAT;	2-oxoisovalerate dehydrogenase subunit beta, mitochondrial OS=Rattus norvegicus OX=10116 GN=Bckdhb PE=1 SV=3;	PF02779;PF02780	Transket_pyr;Transketolase_C	Transketolase, pyrimidine binding domain;Transketolase, C-terminal domain
TRINITY_DN30272_c0_g1		48.26	27.08	26.67	3.11	7.37	6.69	34.0033	5.72333	------	------	------	------	------	------	------	------	------	------	------	------	------
TRINITY_DN3034_c0_g1	gamma-glutamyl hydrolase A-like isoform X2 [Manduca sexta]	3257.5	2386.21	2341.55	1403.66	1297.75	1221.45	2661.75	1307.62	GO:0034722	MF:gamma-glutamyl-peptidase activity;	K01307	GGH	map01523;map01523	Antifolate resistance;	ENOG410XQKI;ENOG410XQKI	S:Function unknown;	sp|Q09575|YRD6_CAEEL;	Uncharacterized protein K02A2.6 OS=Caenorhabditis elegans OX=6239 GN=K02A2.6 PE=4 SV=1;	PF07722;PF00117	Peptidase_C26;GATase	Peptidase C26;Glutamine amidotransferase class-I
TRINITY_DN30433_c0_g1	circadian clock-controlled protein-like [Manduca sexta]	17.04	18.86	10.66	3.77	3.05	1.7	15.52	2.84	------	------	------	------	------	------	ENOG410ZN7P;ENOG410ZN7P;ENOG410ZN7P;ENOG410ZN7P;ENOG410ZN7P;ENOG410ZN7P;ENOG410ZN7P	S:Function unknown;	sp|O76879|CCCP_DROME;	Circadian clock-controlled protein OS=Drosophila melanogaster OX=7227 GN=anon-3B1.2 PE=2 SV=2;	PF06585	JHBP	Haemolymph juvenile hormone binding protein
TRINITY_DN30535_c0_g3	Myrosinase 1 [Eumeta japonica]	2.5	2.81	1.48	0.77	0.27	0.92	2.26333	0.653333	GO:0005975;GO:0004553	BP:carbohydrate metabolic process;MF:hydrolase activity, hydrolyzing O-glycosyl compounds;	K01229	LCT	map04973;map04973	Carbohydrate digestion and absorption;	COG2723	O:Posttranslational modification, protein turnover, chaperones	sp|Q95X01|MYRO1_BREBR;	Myrosinase 1 OS=Brevicoryne brassicae OX=69196 PE=1 SV=1;	PF00232	Glyco_hydro_1	Glycosyl hydrolase family 1
TRINITY_DN30572_c0_g1	hypothetical protein B5V51_4537 [Heliothis virescens]	8.7	29.75	8.21	5.17	5.14	3.55	15.5533	4.62	GO:0004252	MF:serine-type endopeptidase activity;	K01312	PRSS1_2_3	map04972;map04972;map04972;map04972	Pancreatic secretion;	COG5640;COG5640	O:Posttranslational modification, protein turnover, chaperones;	sp|Q8CGR5|KLK14_MOUSE;	Kallikrein-14 OS=Mus musculus OX=10090 GN=Klk14 PE=2 SV=1;	PF00089	Trypsin	Trypsin
TRINITY_DN30792_c0_g2		1.84	2.71	2.9	0.96	1.43	1.19	2.48333	1.19333	------	------	------	------	------	------	------	------	------	------	------	------	------
TRINITY_DN3083_c0_g1	organic cation transporter-like protein [Spodoptera litura]	1.87	1.55	2	0.94	0.71	0.96	1.80667	0.87	GO:0016021;GO:0022857	CC:integral component of membrane;MF:transmembrane transporter activity;	------	------	------	------	ENOG410ZVN7;ENOG410ZVN7;ENOG410ZVN7	G:Carbohydrate transport and metabolism;	sp|Q9VCA2|ORCT_DROME;	Organic cation transporter protein OS=Drosophila melanogaster OX=7227 GN=Orct PE=1 SV=1;	PF00083;PF07690;PF06779	Sugar_tr;MFS_1;MFS_4	Sugar;Major Facilitator Superfamily;Uncharacterised MFS-type transporter YbfB
TRINITY_DN308_c2_g2		7.21	6.62	9.1	3.32	4.67	2.67	7.64333	3.55333	------	------	------	------	------	------	------	------	------	------	------	------	------
TRINITY_DN30967_c0_g1		13.96	8.85	5.17	1.54	0.68	0.17	9.32667	0.796667	------	------	------	------	------	------	------	------	------	------	------	------	------
TRINITY_DN3115_c4_g1	synaptic vesicle glycoprotein 2A-like [Spodoptera litura]	3.58	9.36	2.27	0.98	0.41	0.66	5.07	0.683333	GO:0016021;GO:0022857	CC:integral component of membrane;MF:transmembrane transporter activity;	------	------	------	------	ENOG410XSZ7;ENOG410XSZ7	G:Carbohydrate transport and metabolism;	------	------	PF07690;PF00083	MFS_1;Sugar_tr	Major Facilitator Superfamily;Sugar
TRINITY_DN31667_c0_g1		2.79	2.92	2.01	0.69	0.43	0.85	2.57333	0.656667	------	------	------	------	------	------	------	------	------	------	------	------	------
TRINITY_DN3173_c0_g1	peptide transporter family 1-like [Pieris rapae]	1.07	3.99	2.25	1.08	1.05	0.98	2.43667	1.03667	GO:0016021;GO:0022857	CC:integral component of membrane;MF:transmembrane transporter activity;	K14206	SLC15A1, PEPT1	map04974	Protein digestion and absorption	COG3104	E:Amino acid transport and metabolism	sp|P91679|PEPT1_DROME;	Peptide transporter family 1 OS=Drosophila melanogaster OX=7227 GN=yin PE=1 SV=2;	PF00854	PTR2	POT family
TRINITY_DN32225_c0_g1	hydroxylysine kinase [Spodoptera litura]	16.58	32.16	9.87	7.22	5.12	5.66	19.5367	6	GO:0016301	MF:kinase activity;	K18201	AGPHD1	map00310	Lysine degradation	COG2334	S:Function unknown	sp|Q6PB06|HYKK_XENLA;	Hydroxylysine kinase OS=Xenopus laevis OX=8355 GN=hykk PE=2 SV=1;	PF01636	APH	Phosphotransferase enzyme family
TRINITY_DN3238_c1_g1		3.67	3.27	4.81	1.42	1.11	0.89	3.91667	1.14	------	------	------	------	------	------	------	------	------	------	------	------	------
TRINITY_DN32611_c0_g1		1.61	1.26	1.83	0.08	0.33	0.49	1.56667	0.3	------	------	------	------	------	------	------	------	------	------	------	------	------
TRINITY_DN33204_c0_g1	hypothetical protein B566_EDAN018907 [Ephemera danica]	19.6	60.38	1.08	0.86	4.48	1.84	27.02	2.39333	GO:0016021	CC:integral component of membrane;	------	------	------	------	ENOG411220X;ENOG411220X	S:Function unknown;	------	------	------	------	------
TRINITY_DN33368_c0_g1	epoxide hydrolase 3-like [Spodoptera litura]	64	71.98	84.63	31.28	39.76	30.57	73.5367	33.87	GO:0003824;GO:0016787	MF:catalytic activity;MF:hydrolase activity;	K22369	EPHX4	------	------	ENOG410XRPK;ENOG410XRPK;ENOG410XRPK	S:Function unknown;	sp|Q0IIS3|EPHX3_XENTR;	Epoxide hydrolase 3 OS=Xenopus tropicalis OX=8364 GN=ephx3 PE=2 SV=1;	PF00561;PF12697;PF12146	Abhydrolase_1;Abhydrolase_6;Hydrolase_4	alpha/beta hydrolase fold;Alpha/beta hydrolase family;Serine aminopeptidase, S33
TRINITY_DN33511_c0_g2		31.22	44.93	46.96	2.76	6.05	8.99	41.0367	5.93333	------	------	------	------	------	------	------	------	------	------	------	------	------
TRINITY_DN33780_c0_g1		2.92	1.16	3.83	0.25	0.57	0.11	2.63667	0.31	------	------	------	------	------	------	------	------	------	------	------	------	------
TRINITY_DN33870_c0_g1		436.11	581.62	571.03	171.23	182.42	193.26	529.587	182.303	------	------	------	------	------	------	------	------	------	------	------	------	------
TRINITY_DN33939_c0_g1	PREDICTED: inter alpha-trypsin inhibitor, heavy chain 4-like [Plutella xylostella]	111.95	100.09	93.08	40.29	49.98	54.76	101.707	48.3433	------	------	------	------	------	------	COG2304;COG2304	S:Function unknown;	sp|Q9GLY5|ITIH3_RABIT;	Inter-alpha-trypsin inhibitor heavy chain H3 OS=Oryctolagus cuniculus OX=9986 GN=ITIH3 PE=2 SV=1;	PF08487	VIT	Vault protein inter-alpha-trypsin domain
TRINITY_DN3400_c0_g1	glutathione S-transferase-like [Ctenocephalides felis]	17.36	18.33	16.3	1.85	0.85	1.77	17.33	1.49	GO:0018342;GO:0016740;GO:0004364;GO:0008318	BP:protein prenylation;MF:transferase activity;MF:glutathione transferase activity;MF:protein prenyltransferase activity;	K04097	HPGDS	map00590;map00590;map00590;map00590;map00590	Arachidonic acid metabolism;	ENOG4111I69;ENOG4111I69	O:Posttranslational modification, protein turnover, chaperones;	sp|P46428|GST_ANOGA;	Glutathione S-transferase OS=Anopheles gambiae OX=7165 GN=GstS1 PE=2 SV=4;	PF14497;PF02798;PF13417;PF13409;PF00043	GST_C_3;GST_N;GST_N_3;GST_N_2;GST_C	Glutathione S-transferase, C-terminal domain;Glutathione S-transferase, N-terminal domain;Glutathione S-transferase, N-terminal domain;Glutathione S-transferase, N-terminal domain;Glutathione S-transferase, C-terminal domain
TRINITY_DN34107_c0_g1	PREDICTED: facilitated trehalose transporter Tret1 [Plutella xylostella]	2.57	7.88	2.57	1.93	1.29	1.29	4.34	1.50333	GO:0016021;GO:0022857	CC:integral component of membrane;MF:transmembrane transporter activity;	K08145	SLC2A8, GLUT8	------	------	ENOG410XNQK	G:Carbohydrate transport and metabolism	sp|B0WC46|TRET1_CULQU;	Facilitated trehalose transporter Tret1 OS=Culex quinquefasciatus OX=7176 GN=Tret1 PE=3 SV=1;	PF00083;PF07690	Sugar_tr;MFS_1	Sugar;Major Facilitator Superfamily
TRINITY_DN34251_c0_g1	inter-alpha-trypsin inhibitor heavy chain H4-like isoform X2 [Hyposmocoma kahamanoa]	86.57	81.72	72.7	19.2	22.44	15.06	80.33	18.9	------	------	------	------	------	------	COG2304	S:Function unknown	sp|Q8BJD1|ITIH5_MOUSE;	Inter-alpha-trypsin inhibitor heavy chain H5 OS=Mus musculus OX=10090 GN=Itih5 PE=1 SV=1;	PF13519;PF00092;PF13768	VWA_2;VWA;VWA_3	von Willebrand factor type A domain;von Willebrand factor type A domain;von Willebrand factor type A domain
TRINITY_DN34595_c0_g1		87.8	76.14	76.35	35.61	44.78	60.5	80.0967	46.9633	------	------	------	------	------	------	------	------	------	------	------	------	------
TRINITY_DN3469_c0_g1	hypothetical protein B5V51_14612 [Heliothis virescens]	1.49	1.69	2.59	0.74	0.96	0.76	1.92333	0.82	GO:0016021	CC:integral component of membrane;	------	------	------	------	ENOG410YYKF	S:Function unknown	------	------	PF02010	REJ	REJ domain
TRINITY_DN3474_c0_g3		12.65	16.58	9.19	3.35	2.22	3.65	12.8067	3.07333	------	------	------	------	------	------	------	------	------	------	------	------	------
TRINITY_DN3477_c0_g2	trithorax group protein osa-like [Trichoplusia ni]	6.64	19.17	8.01	6.24	3.48	4.28	11.2733	4.66667	GO:0016021	CC:integral component of membrane;	------	------	------	------	ENOG4111B1D	S:Function unknown	------	------	------	------	------
TRINITY_DN3481_c0_g1	tubulin polymerization-promoting protein homolog [Galleria mellonella]	55.37	77.03	139.15	44.49	47.88	39.27	90.5167	43.88	------	------	------	------	------	------	ENOG4111H9J	G:Carbohydrate transport and metabolism	sp|Q9VV43|Y5057_DROME;	TPPP family protein CG45057 OS=Drosophila melanogaster OX=7227 GN=CG45057 PE=2 SV=1;	PF05517	p25-alpha	p25-alpha
TRINITY_DN34_c0_g1		6.68	6.94	7.26	2.77	3.61	2.44	6.96	2.94	------	------	------	------	------	------	------	------	------	------	------	------	------
TRINITY_DN3527_c1_g1	PCNA-associated factor-like [Galleria mellonella]	1.13	2.2	2.67	0.64	1	0.89	2	0.843333	GO:0006974;GO:0051726	BP:cellular response to DNA damage stimulus;BP:regulation of cell cycle;	------	------	------	------	ENOG410Y3KP	K:Transcription	------	------	PF15715	PAF	PCNA-associated factor histone like domain
TRINITY_DN3528_c0_g7	facilitated trehalose transporter Tret1-like isoform X1 [Spodoptera litura]	3.92	10.65	3.45	2.15	2.14	2	6.00667	2.09667	GO:0016021;GO:0022857	CC:integral component of membrane;MF:transmembrane transporter activity;	K08145	SLC2A8, GLUT8	------	------	ENOG410XNQK	G:Carbohydrate transport and metabolism	sp|A5LGM7|TRET1_POLVA;	Facilitated trehalose transporter Tret1 OS=Polypedilum vanderplanki OX=319348 GN=Tret1 PE=1 SV=1;	PF00083;PF07690	Sugar_tr;MFS_1	Sugar;Major Facilitator Superfamily
TRINITY_DN35433_c0_g1	putative 4-coumarate--CoA ligase 3 [Papilio xuthus]	98.02	87.06	105.5	48.27	57.05	53.81	96.86	53.0433	GO:0016021;GO:0003824;GO:0016874	CC:integral component of membrane;MF:catalytic activity;MF:ligase activity;	------	------	------	------	COG0318;COG0318	I:Lipid transport and metabolism;	sp|Q9S725|4CL2_ARATH;	4-coumarate--CoA ligase 2 OS=Arabidopsis thaliana OX=3702 GN=4CL2 PE=1 SV=2;	PF00501;PF13193	AMP-binding;AMP-binding_C	AMP-binding enzyme;AMP-binding enzyme C-terminal domain
TRINITY_DN35436_c0_g2		179.09	288.01	364.37	152.03	194.05	144.79	277.157	163.623	------	------	------	------	------	------	------	------	------	------	------	------	------
TRINITY_DN3592_c0_g1	unnamed protein product, partial [Onchocerca ochengi]	52.19	17.79	9.69	6.55	7.21	9.3	26.5567	7.68667	GO:0016787	MF:hydrolase activity;	------	------	------	------	ENOG4111P6Q;ENOG4111P6Q	S:Function unknown;	sp|Q3BAI2|YCX91_PHAAO;	Uncharacterized protein ORF91 OS=Phalaenopsis aphrodite subsp. formosana OX=308872 PE=4 SV=1;	------	------	------
TRINITY_DN36503_c0_g1	putative chemosensory protein 12 [Conopomorpha sinensis]	23.07	22.23	12.04	0.21	0.23	0.44	19.1133	0.293333	------	------	------	------	------	------	------	------	------	------	PF03392	OS-D	Insect pheromone-binding family, A10/OS-D
TRINITY_DN3729_c0_g1		59.93	2.15	22.91	0.64	0.86	1.1	28.33	0.866667	------	------	------	------	------	------	ENOG4111AHP;ENOG4111AHP;ENOG4111AHP	O:Posttranslational modification, protein turnover, chaperones;	sp|P28346|RODL_EMENI;	Rodlet protein OS=Emericella nidulans;	PF01185	Hydrophobin	Fungal hydrophobin
TRINITY_DN3729_c0_g8		41.22	6.52	1.98	0	0	0	16.5733	0	------	------	------	------	------	------	ENOG410Y2ES	S:Function unknown	------	------	------	------	------
TRINITY_DN3730_c0_g1	PREDICTED: solute carrier family 26 member 6 isoform X2 [Papilio xuthus]	1.23	2.54	3.98	1.04	1.37	1.33	2.58333	1.24667	GO:0016021;GO:0008271	CC:integral component of membrane;MF:secondary active sulfate transmembrane transporter activity;	K14453	K14453	------	------	COG0659	S:Function unknown	sp|P58743|S26A5_HUMAN;	Prestin OS=Homo sapiens OX=9606 GN=SLC26A5 PE=2 SV=1;	PF00916;PF01740	Sulfate_transp;STAS	Sulfate permease family;STAS domain
TRINITY_DN37468_c1_g4	U7 snRNA-associated Sm-like protein LSm10 [Hyposmocoma kahamanoa]	9.41	15.4	11.44	5.96	6.8	7.4	12.0833	6.72	GO:0016021	CC:integral component of membrane;	K18173	COA1	------	------	COG1958	S:Function unknown	sp|Q969L4|LSM10_HUMAN;	U7 snRNA-associated Sm-like protein LSm10 OS=Homo sapiens OX=9606 GN=LSM10 PE=1 SV=1;	PF01423	LSM	LSM domain
TRINITY_DN3752_c0_g1	unnamed protein product [Leptidea sinapis]	196.68	148.71	154.06	55.77	59.19	53.52	166.483	56.16	------	------	------	------	------	------	ENOG410YZ5M;ENOG410YZ5M	O:Posttranslational modification, protein turnover, chaperones;	sp|Q920N1|ODF3A_MOUSE;	Outer dense fiber protein 3 OS=Mus musculus OX=10090 GN=Odf3 PE=1 SV=2;	PF07004	SHIPPO-rpt	Sperm-tail PG-rich repeat
TRINITY_DN3752_c0_g2	uncharacterized protein LOC114351172 isoform X3 [Ostrinia furnacalis]	52.92	38.73	41.29	21.38	21.16	20.43	44.3133	20.99	------	------	------	------	------	------	ENOG4110RGW;ENOG4110RGW	S:Function unknown;	------	------	PF07004	SHIPPO-rpt	Sperm-tail PG-rich repeat
TRINITY_DN38307_c0_g1		379.1	795.06	212.29	118.85	110.71	100.43	462.15	109.997	------	------	------	------	------	------	------	------	------	------	------	------	------
TRINITY_DN38696_c0_g1		6.36	23.79	29.05	1.68	5.35	4.18	19.7333	3.73667	------	------	------	------	------	------	------	------	------	------	------	------	------
TRINITY_DN38811_c0_g1		1.89	65.5	8.16	0	0	0	25.1833	0	------	------	------	------	------	------	------	------	------	------	PF03392	OS-D	Insect pheromone-binding family, A10/OS-D
TRINITY_DN392_c0_g1	hypothetical protein AGLY_015749 [Aphis glycines]	2.81	4.84	3.7	2.24	2.6	1.97	3.78333	2.27	------	------	K23222	HARBI1	------	------	ENOG411206Y;ENOG411206Y;ENOG411206Y	S:Function unknown;	sp|B0BN95|HARB1_RAT;	Putative nuclease HARBI1 OS=Rattus norvegicus OX=10116 GN=Harbi1 PE=2 SV=1;	PF13359;PF04827	DDE_Tnp_4;Plant_tran	DDE superfamily endonuclease;Plant transposon protein
TRINITY_DN3938_c0_g1	uncharacterized protein LOC116178615 [Photinus pyralis]	4.16	9.62	5.64	3.39	2.89	2.86	6.47333	3.04667	GO:0016301	MF:kinase activity;	------	------	------	------	ENOG410XT8F;ENOG410XT8F;ENOG410XT8F;ENOG410XT8F	S:Function unknown;	------	------	PF02958;PF07914	EcKinase;DUF1679	Ecdysteroid kinase;Protein of unknown function
TRINITY_DN3947_c0_g1	serine/threonine-protein phosphatase 1 regulatory subunit 10-like [Ostrinia furnacalis]	1.97	2.21	3.56	1.42	1.78	1.3	2.58	1.5	GO:0005634;GO:0046872	CC:nucleus;MF:metal ion binding;	K17552	PPP1R10	------	------	ENOG410XP4M	T:Signal transduction mechanisms	sp|Q6GLQ4|PP1RA_XENLA;	Serine/threonine-protein phosphatase 1 regulatory subunit 10 OS=Xenopus laevis OX=8355 GN=ppp1r10 PE=2 SV=1;	PF08711;PF18044	Med26;zf-CCCH_4	TFIIS helical bundle-like domain;CCCH-type zinc finger
TRINITY_DN3954_c0_g2	spondin-1 [Vanessa tameamea]	496.55	379.05	352.29	262.85	254.13	246.28	409.297	254.42	GO:0004867	MF:serine-type endopeptidase inhibitor activity;	------	------	------	------	ENOG410XQHP	S:Function unknown	sp|Q9W770|SPON1_CHICK;	Spondin-1 OS=Gallus gallus OX=9031 GN=SPON1 PE=2 SV=1;	PF06468;PF19028;PF00090;PF00014;PF02014;PF19035;PF19030	Spond_N;TSP1_spondin;TSP_1;Kunitz_BPTI;Reeler;TSP1_CCN;TSP1_ADAMTS	Spondin_N;Spondin-like TSP1 domain;Thrombospondin type 1 domain;Kunitz/Bovine pancreatic trypsin inhibitor domain;Reeler domain;CCN3 Nov like TSP1 domain;Thrombospondin type 1 domain
TRINITY_DN39571_c0_g1	hypothetical protein evm_011356 [Chilo suppressalis]	4.15	7.73	3.16	1.66	0.8	2.05	5.01333	1.50333	------	------	------	------	------	------	ENOG410XRSQ	S:Function unknown	sp|P41034|TTPA_RAT;	Alpha-tocopherol transfer protein OS=Rattus norvegicus OX=10116 GN=Ttpa PE=1 SV=1;	PF00650	CRAL_TRIO	CRAL/TRIO domain
TRINITY_DN3995_c0_g1	slit homolog 1 protein [Vanessa tameamea]	22.12	48.25	25.69	20.79	17.08	16.36	32.02	18.0767	GO:0016021	CC:integral component of membrane;	------	------	------	------	COG4886	L:Replication, recombination and repair	------	------	PF13855;PF13306;PF12799	LRR_8;LRR_5;LRR_4	Leucine rich repeat;BspA type Leucine rich repeat region;Leucine Rich repeats
TRINITY_DN40357_c0_g2	unnamed protein product [Arctia plantaginis]	8.49	10.01	3.1	2.7	3.77	3.12	7.2	3.19667	GO:0032259;GO:0008168;GO:0016740	BP:methylation;MF:methyltransferase activity;MF:transferase activity;	------	------	------	------	ENOG41129KS	O:Posttranslational modification, protein turnover, chaperones	------	------	PF11901	DUF3421	Protein of unknown function
TRINITY_DN40376_c0_g2		3.8	2.85	2.15	1.16	0.59	0.76	2.93333	0.836667	------	------	------	------	------	------	------	------	------	------	------	------	------
TRINITY_DN4056_c0_g1	esterase FE4-like isoform X2 [Bicyclus anynana]	11.5	9.23	11.18	4.83	3.09	3.31	10.6367	3.74333	GO:0016787	MF:hydrolase activity;	K01044	CES1	map00983	Drug metabolism - other enzymes	COG2272	I:Lipid transport and metabolism	sp|P35502|ESTF_MYZPE;	Esterase FE4 OS=Myzus persicae OX=13164 PE=1 SV=1;	PF00135;PF07859	COesterase;Abhydrolase_3	Carboxylesterase family;alpha/beta hydrolase fold
TRINITY_DN4083_c0_g3		1.27	1.38	3.27	0.63	0.96	0.79	1.97333	0.793333	------	------	------	------	------	------	------	------	------	------	------	------	------
TRINITY_DN4084_c2_g2	facilitated trehalose transporter Tret1-like isoform X1 [Bicyclus anynana]	27.06	23.71	36.62	16.94	19.21	17.73	29.13	17.96	GO:0016021;GO:0022857	CC:integral component of membrane;MF:transmembrane transporter activity;	K08145	SLC2A8, GLUT8	------	------	ENOG410XNQK	S:Function unknown	sp|Q8MKK4|TRE12_DROME;	Facilitated trehalose transporter Tret1-2 homolog OS=Drosophila melanogaster OX=7227 GN=Tret1-2 PE=2 SV=1;	PF00083	Sugar_tr	Sugar
TRINITY_DN4120_c0_g1	PREDICTED: cytochrome P450 6k1-like [Dufourea novaeangliae]	24.25	29.57	28.16	18.93	14.96	12.63	27.3267	15.5067	GO:0016021;GO:0005506;GO:0016705;GO:0004497;GO:0020037	CC:integral component of membrane;MF:iron ion binding;MF:oxidoreductase activity, acting on paired donors, with incorporation or reduction of molecular oxygen;MF:monooxygenase activity;MF:heme binding;	K14999	CYP6	------	------	COG2124	Q:Secondary metabolites biosynthesis, transport and catabolism	sp|Q964R0|CP6K1_BLAGE;	Cytochrome P450 6k1 OS=Blattella germanica OX=6973 GN=CYP6K1 PE=2 SV=1;	PF00067	p450	Cytochrome P450
TRINITY_DN4120_c0_g2	cytochrome P450 6k1-like [Bicyclus anynana]	146.33	130.43	125.24	62.69	67.53	67.11	134	65.7767	GO:0016021;GO:0005506;GO:0016705;GO:0004497;GO:0020037	CC:integral component of membrane;MF:iron ion binding;MF:oxidoreductase activity, acting on paired donors, with incorporation or reduction of molecular oxygen;MF:monooxygenase activity;MF:heme binding;	K14999	CYP6	------	------	COG2124	Q:Secondary metabolites biosynthesis, transport and catabolism	sp|Q964R0|CP6K1_BLAGE;	Cytochrome P450 6k1 OS=Blattella germanica OX=6973 GN=CYP6K1 PE=2 SV=1;	PF00067	p450	Cytochrome P450
TRINITY_DN41442_c0_g2	UDP-glucuronosyltransferase 1-3-like [Manduca sexta]	3.47	4.31	3.7	2.36	1.84	1.76	3.82667	1.98667	GO:0016021;GO:0015020	CC:integral component of membrane;MF:glucuronosyltransferase activity;	K00699	UGT	map05204;map05204;map05204;map05204;map05204;map05204;map05204;map05204;map05204	Chemical carcinogenesis;	COG1819	S:Function unknown	sp|P36511|UDB15_RAT;	UDP-glucuronosyltransferase 2B15 OS=Rattus norvegicus OX=10116 GN=Ugt2b15 PE=1 SV=1;	PF00201;PF04101	UDPGT;Glyco_tran_28_C	UDP-glucoronosyl and UDP-glucosyl transferase;Glycosyltransferase family 28 C-terminal domain
TRINITY_DN41925_c0_g1	proton-coupled folate transporter-like [Danaus plexippus plexippus]	17.38	25.7	8.78	4.56	5.33	6.88	17.2867	5.59	GO:0016021;GO:0022857	CC:integral component of membrane;MF:transmembrane transporter activity;	K20840	SLC46A3	------	------	ENOG410ZVCA	G:Carbohydrate transport and metabolism	sp|Q6DCX5|PCFT_XENLA;	Proton-coupled folate transporter OS=Xenopus laevis OX=8355 GN=slc46a1 PE=2 SV=1;	PF07690	MFS_1	Major Facilitator Superfamily
TRINITY_DN42652_c0_g1	PREDICTED: proton-coupled folate transporter-like [Papilio machaon]	2.1	1.58	1.85	0.79	1.17	0.96	1.84333	0.973333	GO:0016021;GO:0022857	CC:integral component of membrane;MF:transmembrane transporter activity;	K20840	SLC46A3	------	------	ENOG410ZVCA	S:Function unknown	sp|Q6DCX5|PCFT_XENLA;	Proton-coupled folate transporter OS=Xenopus laevis OX=8355 GN=slc46a1 PE=2 SV=1;	PF07690	MFS_1	Major Facilitator Superfamily
TRINITY_DN4287_c0_g1	LYR motif-containing protein 4B [Bicyclus anynana]	20.17	18.44	23.88	8.38	12.89	8.66	20.83	9.97667	------	------	K22069	LYRM4	------	------	ENOG41124X5	S:Function unknown	sp|Q0VCG0|LYRM4_BOVIN;	LYR motif-containing protein 4 OS=Bos taurus OX=9913 GN=LYRM4 PE=3 SV=1;	PF05347;PF13233	Complex1_LYR;Complex1_LYR_2	Complex 1 protein;Complex1_LYR-like
TRINITY_DN429_c0_g1	AGAP001552-PA [Anopheles gambiae str. PEST]	3.93	7.42	6.3	3.08	4.24	2.71	5.88333	3.34333	GO:0016021;GO:0022857	CC:integral component of membrane;MF:transmembrane transporter activity;	------	------	------	------	ENOG410ZQUX;ENOG410ZQUX;ENOG410ZQUX;ENOG410ZQUX	S:Function unknown;	------	------	PF02958;PF07914;PF01636;PF01633	EcKinase;DUF1679;APH;Choline_kinase	Ecdysteroid kinase;Protein of unknown function;Phosphotransferase enzyme family;Choline/ethanolamine kinase
TRINITY_DN42_c0_g2	CYP9A38, partial [Heortia vitessoides]	76.92	83.88	88.65	40.52	41.39	36.94	83.15	39.6167	GO:0005506;GO:0016705;GO:0004497;GO:0020037	MF:iron ion binding;MF:oxidoreductase activity, acting on paired donors, with incorporation or reduction of molecular oxygen;MF:monooxygenase activity;MF:heme binding;	K15003;K14999	CYP9;CYP6	------	------	COG2124	Q:Secondary metabolites biosynthesis, transport and catabolism	sp|Q964T2|CP9E2_BLAGE;	Cytochrome P450 9e2 OS=Blattella germanica OX=6973 GN=CYP9E2 PE=2 SV=1;	PF00067	p450	Cytochrome P450
TRINITY_DN4311_c0_g1		13.76	6.82	4.89	1.04	2.74	0	8.49	1.26	------	------	------	------	------	------	------	------	------	------	------	------	------
TRINITY_DN4364_c0_g1	odorant-binding protein OBP35 [Lobesia botrana]	15.52	25.17	9.67	4.07	1.87	2.9	16.7867	2.94667	GO:0005549	MF:odorant binding;	------	------	------	------	ENOG4110RS7;ENOG4110RS7;ENOG4110RS7;ENOG4110RS7	S:Function unknown;	sp|A0NBD9|OBP66_ANOGA;	General odorant-binding protein 66 OS=Anopheles gambiae OX=7165 GN=Obp66 PE=3 SV=1;	PF01395	PBP_GOBP	PBP/GOBP family
TRINITY_DN4374_c0_g3	unnamed protein product [Leptidea sinapis]	52.77	46.79	50.88	25.03	34.6	31.56	50.1467	30.3967	GO:0003723	MF:RNA binding;	------	------	------	------	ENOG410XTJ5	S:Function unknown	sp|O43390|HNRPR_HUMAN;	Heterogeneous nuclear ribonucleoprotein R OS=Homo sapiens OX=9606 GN=HNRNPR PE=1 SV=1;	PF00076;PF18360;PF13893;PF16367;PF16842;PF08952;PF08777	RRM_1;hnRNP_Q_AcD;RRM_5;RRM_7;RRM_occluded;DUF1866;RRM_3	RNA recognition motif.;Heterogeneous nuclear ribonucleoprotein Q acidic domain;RNA recognition motif.;RNA recognition motif;Occluded RNA-recognition motif;Domain of unknown function;RNA binding motif
TRINITY_DN437_c0_g3	hypothetical protein ILUMI_13475 [Ignelater luminosus]	76.26	65.04	79.26	27.93	24.38	15.27	73.52	22.5267	GO:0016021;GO:0016758;GO:0015020	CC:integral component of membrane;MF:transferase activity, transferring hexosyl groups;MF:glucuronosyltransferase activity;	K00699	UGT	map05204;map05204;map05204;map05204;map05204;map05204;map05204;map05204;map05204	Chemical carcinogenesis;	COG1819	S:Function unknown	sp|Q88168|UDPE_NPVSL;	Ecdysteroid UDP-glucosyltransferase OS=Spodoptera littoralis nuclear polyhedrosis virus OX=10456 GN=EGT PE=3 SV=1;	PF00201;PF04101	UDPGT;Glyco_tran_28_C	UDP-glucoronosyl and UDP-glucosyl transferase;Glycosyltransferase family 28 C-terminal domain
TRINITY_DN43954_c0_g1	uncharacterized protein LOC115445190 [Manduca sexta]	3.75	8.95	3.01	2.63	2.62	2.39	5.23667	2.54667	GO:0016021	CC:integral component of membrane;	------	------	------	------	ENOG4110SBJ;ENOG4110SBJ	S:Function unknown;	sp|O88279|SLIT1_RAT;	Slit homolog 1 protein OS=Rattus norvegicus OX=10116 GN=Slit1 PE=1 SV=1;	PF13855;PF12799;PF01462	LRR_8;LRR_4;LRRNT	Leucine rich repeat;Leucine Rich repeats;Leucine rich repeat N-terminal domain
TRINITY_DN44012_c0_g1	antennal esterase CXE13 [Spodoptera littoralis]	8.79	23.03	10.18	2.76	2.4	2.58	14	2.58	GO:0016787	MF:hydrolase activity;	K01044;pmac	CES1;	map00983	Drug metabolism - other enzymes	COG2272	S:Function unknown	sp|B2D0J5|EST6_APIME;	Venom carboxylesterase-6 OS=Apis mellifera OX=7460 PE=2 SV=1;	PF00135;PF07859	COesterase;Abhydrolase_3	Carboxylesterase family;alpha/beta hydrolase fold
TRINITY_DN44327_c0_g1	Proton-coupled amino acid transporter-like protein CG1139 [Eumeta japonica]	2.53	3.21	1.63	0.15	0.38	0.12	2.45667	0.216667	GO:0016021	CC:integral component of membrane;	K14209	SLC36A, PAT	map04974	Protein digestion and absorption	COG0814	E:Amino acid transport and metabolism	sp|Q9W056|C1139_DROME;	Proton-coupled amino acid transporter-like protein CG1139 OS=Drosophila melanogaster OX=7227 GN=CG1139 PE=2 SV=1;	PF01490	Aa_trans	Transmembrane amino acid transporter protein
TRINITY_DN4476_c0_g1	flexible cuticle protein 12 [Monomorium pharaonis]	319.7	226.42	166.88	4.02	5.2	3.33	237.667	4.18333	GO:0016021;GO:0042302	CC:integral component of membrane;MF:structural constituent of cuticle;	------	------	------	------	ENOG410YVGC;ENOG410YVGC;ENOG410YVGC;ENOG410YVGC	E:Amino acid transport and metabolism;	sp|C0HL64|LCP81_DROME;	Larval cuticle protein 65Ag1 OS=Drosophila melanogaster OX=7227 GN=Lcp65Ag1 PE=1 SV=1;	PF00379	Chitin_bind_4	Insect cuticle protein
TRINITY_DN4478_c0_g1	doublesex and mab-3 related transcription factor 3, truncated [Manduca sexta]	23.21	18.1	16.37	4.53	3.72	4.02	19.2267	4.09	GO:0005634;GO:0003700;GO:0043565;GO:0046872	CC:nucleus;MF:transcription factor activity, sequence-specific DNA binding;MF:sequence-specific DNA binding;MF:metal ion binding;	------	------	------	------	ENOG410XSK9	K:Transcription	sp|P23023|DSX_DROME;	Protein doublesex OS=Drosophila melanogaster OX=7227 GN=dsx PE=1 SV=1;	PF00751	DM	DM DNA binding domain
TRINITY_DN44900_c0_g1		41.54	2.79	1.29	0	0	0	15.2067	0	------	------	------	------	------	------	------	------	------	------	------	------	------
TRINITY_DN4524_c0_g1	PREDICTED: endoplasmic reticulum metallopeptidase 1-like [Plutella xylostella]	13.17	12.52	8.87	7.24	7.2	8.51	11.52	7.65	GO:0016021	CC:integral component of membrane;	------	------	------	------	COG2234	U:Intracellular trafficking, secretion, and vesicular transport	sp|Q3UVK0|ERMP1_MOUSE;	Endoplasmic reticulum metallopeptidase 1 OS=Mus musculus OX=10090 GN=Ermp1 PE=1 SV=2;	PF04389;PF01546	Peptidase_M28;Peptidase_M20	Peptidase family M28;Peptidase family M20/M25/M40
TRINITY_DN455_c0_g1	hypothetical protein ILUMI_05090 [Ignelater luminosus]	21.53	18.76	23.71	8.02	10.19	10.22	21.3333	9.47667	GO:0016021;GO:0015020	CC:integral component of membrane;MF:glucuronosyltransferase activity;	K00699	UGT	map05204;map05204;map05204;map05204;map05204;map05204;map05204;map05204;map05204	Chemical carcinogenesis;	COG1819	S:Function unknown	sp|Q88168|UDPE_NPVSL;	Ecdysteroid UDP-glucosyltransferase OS=Spodoptera littoralis nuclear polyhedrosis virus OX=10456 GN=EGT PE=3 SV=1;	PF00201;PF04101	UDPGT;Glyco_tran_28_C	UDP-glucoronosyl and UDP-glucosyl transferase;Glycosyltransferase family 28 C-terminal domain
TRINITY_DN4571_c0_g1	serine palmitoyltransferase 2-like [Ctenocephalides felis]	1546.56	1397.89	1245.25	831.11	903.6	918.19	1396.57	884.3	GO:0009058;GO:0016021;GO:0016740;GO:0030170	BP:biosynthetic process;CC:integral component of membrane;MF:transferase activity;MF:pyridoxal phosphate binding;	K00654	SPT	map00600;map00600	Sphingolipid metabolism;	COG0156	S:Function unknown	sp|P97363|SPTC2_MOUSE;	Serine palmitoyltransferase 2 OS=Mus musculus OX=10090 GN=Sptlc2 PE=1 SV=2;	PF00155;PF01212	Aminotran_1_2;Beta_elim_lyase	Aminotransferase class I and II;Beta-eliminating lyase
TRINITY_DN4575_c0_g1	uncharacterized protein LOC116159976 [Photinus pyralis]	4.27	7.72	7.65	4.45	2.27	2.08	6.54667	2.93333	GO:0046872;GO:0003676;GO:0003677	MF:metal ion binding;MF:nucleic acid binding;MF:DNA binding;	------	------	------	------	ENOG410ZQ61;ENOG410ZQ61;ENOG410ZQ61	S:Function unknown;	------	------	------	------	------
TRINITY_DN45867_c0_g1		11.21	2.99	6.25	2.28	1.85	2.44	6.81667	2.19	------	------	------	------	------	------	------	------	------	------	------	------	------
TRINITY_DN45885_c0_g1	Putative inorganic phosphate cotransporter [Eumeta japonica]	7.26	14.84	3.91	2.13	2.33	1.94	8.67	2.13333	GO:0016021;GO:0022857	CC:integral component of membrane;MF:transmembrane transporter activity;	------	------	------	------	ENOG410XRW2;ENOG410XRW2;ENOG410XRW2	G:Carbohydrate transport and metabolism;	sp|Q9V7S5|PICO_DROME;	Putative inorganic phosphate cotransporter OS=Drosophila melanogaster OX=7227 GN=Picot PE=2 SV=1;	PF07690	MFS_1	Major Facilitator Superfamily
TRINITY_DN4655_c0_g1	WD and tetratricopeptide repeats protein 1 isoform X3 [Spodoptera litura]	26.71	25.82	25.14	16.14	13.39	17.16	25.89	15.5633	------	------	K11807	WDTC1, DCAF9	------	------	ENOG410XWAR	S:Function unknown	sp|Q8N5D0|WDTC1_HUMAN;	WD and tetratricopeptide repeats protein 1 OS=Homo sapiens OX=9606 GN=WDTC1 PE=1 SV=2;	PF00400;PF12894	WD40;ANAPC4_WD40	WD domain, G-beta repeat;Anaphase-promoting complex subunit 4 WD40 domain
TRINITY_DN47799_c0_g1	cytochrome c [Exaiptasia pallida]	8.63	1.16	3.65	0.24	0	0.13	4.48	0.123333	GO:0006123;GO:0006122;GO:0043280;GO:0005739;GO:0005758;GO:0070469;GO:0020037;GO:0046872;GO:0009055	BP:mitochondrial electron transport, cytochrome c to oxygen;BP:mitochondrial electron transport, ubiquinol to cytochrome c;BP:positive regulation of cysteine-type endopeptidase activity involved in apoptotic process;CC:mitochondrion;CC:mitochondrial intermembrane space;CC:respiratory chain;MF:heme binding;MF:metal ion binding;MF:electron carrier activity;	K08738	CYC	map05164;map05164;map05164;map05164;map05164;map05164;map05164;map05164;map05164;map05164;map05164;map05164;map05164;map05164;map05164;map05164;map05164;map05164;map05164;map05164;map05164;map05164;map05164;map05164;map05164;map05164	Influenza A;	COG3474	C:Energy production and conversion	sp|Q4HVX7|CYC_GIBZE;	Cytochrome c OS=Gibberella zeae;	PF00034;PF13442	Cytochrom_C;Cytochrome_CBB3	Cytochrome c;Cytochrome C oxidase, cbb3-type, subunit III
TRINITY_DN47913_c0_g1	PREDICTED: protein takeout-like [Atta cephalotes]	16.55	34.04	14.55	13.14	8.84	9.19	21.7133	10.39	------	------	------	------	------	------	------	------	------	------	PF06585	JHBP	Haemolymph juvenile hormone binding protein
TRINITY_DN4810_c0_g2		29.28	32.25	6.17	0	0.79	1.59	22.5667	0.793333	------	------	------	------	------	------	------	------	------	------	------	------	------
TRINITY_DN4816_c0_g2	PREDICTED: ejaculatory bulb-specific protein 3-like [Papilio polytes]	346.06	290.32	313.66	158.39	172.71	162.29	316.68	164.463	GO:0016301	MF:kinase activity;	------	------	------	------	ENOG41114X9	S:Function unknown	------	------	PF03392	OS-D	Insect pheromone-binding family, A10/OS-D
TRINITY_DN4846_c0_g3	cytochrome P450 9e2-like [Manduca sexta]	183.38	185.78	194.2	111.94	116.42	112.5	187.787	113.62	GO:0016021;GO:0005506;GO:0016705;GO:0004497;GO:0020037	CC:integral component of membrane;MF:iron ion binding;MF:oxidoreductase activity, acting on paired donors, with incorporation or reduction of molecular oxygen;MF:monooxygenase activity;MF:heme binding;	K15003	CYP9	------	------	COG2124	Q:Secondary metabolites biosynthesis, transport and catabolism	sp|Q964T2|CP9E2_BLAGE;	Cytochrome P450 9e2 OS=Blattella germanica OX=6973 GN=CYP9E2 PE=2 SV=1;	PF00067	p450	Cytochrome P450
TRINITY_DN4877_c1_g2	peroxisomal leader peptide-processing protease [Hyposmocoma kahamanoa]	1.17	1.88	1.85	0.75	1.23	1.15	1.63333	1.04333	GO:0016485;GO:0005777;GO:0004252	BP:protein processing;CC:peroxisome;MF:serine-type endopeptidase activity;	K23012	TYSND1	------	------	COG0265;COG0265	O:Posttranslational modification, protein turnover, chaperones;	sp|Q2T9J0|TYSD1_HUMAN;	Peroxisomal leader peptide-processing protease OS=Homo sapiens OX=9606 GN=TYSND1 PE=1 SV=3;	PF13365	Trypsin_2	Trypsin-like peptidase domain
TRINITY_DN48850_c0_g1	chymotrypsin-1 [Orussus abietinus]	3.24	3.69	4.51	1.86	1.83	1.71	3.81333	1.8	GO:0004252	MF:serine-type endopeptidase activity;	K11997;K01312	TRIM2_3;PRSS1_2_3	map04972;map04972;map04972;map04972	Pancreatic secretion;	COG5640;COG5640	O:Posttranslational modification, protein turnover, chaperones;	sp|P00769|CTR2_VESCR;	Chymotrypsin-2 OS=Vespa crabro OX=7445 PE=1 SV=1;	PF00089	Trypsin	Trypsin
TRINITY_DN4887_c0_g1	probable hydroxyacid-oxoacid transhydrogenase, mitochondrial [Halyomorpha halys]	86.61	87.75	88.46	47.03	42.71	44.04	87.6067	44.5933	------	------	K11173	ADHFE1	------	------	COG1454	C:Energy production and conversion	sp|Q4QQW3|HOT_RAT;	Hydroxyacid-oxoacid transhydrogenase, mitochondrial OS=Rattus norvegicus OX=10116 GN=Adhfe1 PE=1 SV=1;	PF00465;PF13685;PF13458	Fe-ADH;Fe-ADH_2;Peripla_BP_6	Iron-containing alcohol dehydrogenase;Iron-containing alcohol dehydrogenase;Periplasmic binding protein
TRINITY_DN49120_c0_g1	protein takeout [Bombyx mori]	2.29	2.95	2.79	1.1	1.94	1.49	2.67667	1.51	------	------	------	------	------	------	ENOG4111HDR	S:Function unknown	sp|Q9VBV3|TAKT_DROME;	Protein takeout OS=Drosophila melanogaster OX=7227 GN=to PE=2 SV=1;	PF06585	JHBP	Haemolymph juvenile hormone binding protein
TRINITY_DN49752_c0_g1	hypothetical protein evm_003664 [Chilo suppressalis]	13.08	14.37	17.62	9.63	8.6	7.88	15.0233	8.70333	GO:0042302	MF:structural constituent of cuticle;	------	------	------	------	ENOG4110RUZ;ENOG4110RUZ;ENOG4110RUZ	S:Function unknown;	sp|O02387|CU17_BOMMO;	Larval cuticle protein LCP-17 OS=Bombyx mori OX=7091 GN=LCP17 PE=2 SV=1;	PF00379	Chitin_bind_4	Insect cuticle protein
TRINITY_DN500_c0_g1	PREDICTED: alpha-tocopherol transfer protein-like [Plutella xylostella]	28.62	31.09	34.21	5.38	7.19	7.02	31.3067	6.53	------	------	------	------	------	------	ENOG410XRSQ	S:Function unknown	sp|Q8BWP5|TTPA_MOUSE;	Alpha-tocopherol transfer protein OS=Mus musculus OX=10090 GN=Ttpa PE=1 SV=1;	PF00650	CRAL_TRIO	CRAL/TRIO domain
TRINITY_DN50244_c0_g1	unnamed protein product [Arctia plantaginis]	7.93	18.31	5.28	3.94	2.6	1.94	10.5067	2.82667	GO:0016021;GO:0022857	CC:integral component of membrane;MF:transmembrane transporter activity;	K08145	SLC2A8, GLUT8	------	------	ENOG410XNQK	G:Carbohydrate transport and metabolism	sp|A9ZSY2|TRET1_APILI;	Facilitated trehalose transporter Tret1 OS=Apis mellifera ligustica OX=7469 GN=Tret1 PE=1 SV=1;	PF00083;PF07690	Sugar_tr;MFS_1	Sugar;Major Facilitator Superfamily
TRINITY_DN5041_c0_g1	uncharacterized protein LOC115446888 isoform X1 [Manduca sexta]	361.51	305.82	346.94	103.06	124.98	126.25	338.09	118.097	GO:0016021;GO:0004144	CC:integral component of membrane;MF:diacylglycerol O-acyltransferase activity;	------	------	------	------	ENOG4110VQ9	S:Function unknown	------	------	PF06974	WS_DGAT_C	WS/DGAT C-terminal domain
TRINITY_DN5110_c0_g2	hypothetical protein B5V51_9795 [Heliothis virescens]	63.81	64.3	77.36	36.64	45.8	42.5	68.49	41.6467	------	------	------	------	------	------	ENOG4111AZR	S:Function unknown	------	------	------	------	------
TRINITY_DN5113_c0_g1	uncharacterized protein LOC111000248 [Pieris rapae]	340.96	316.87	259.36	182.01	197.99	224.17	305.73	201.39	GO:0016021;GO:0015020	CC:integral component of membrane;MF:glucuronosyltransferase activity;	K00699	UGT	map05204;map05204;map05204;map05204;map05204;map05204;map05204;map05204;map05204	Chemical carcinogenesis;	COG1819	S:Function unknown	sp|O19103|UDB16_RABIT;	UDP-glucuronosyltransferase 2B16;	PF00201	UDPGT	UDP-glucoronosyl and UDP-glucosyl transferase
TRINITY_DN511_c0_g1		3.9	6.18	6	3.74	3.36	1.83	5.36	2.97667	------	------	------	------	------	------	------	------	------	------	------	------	------
TRINITY_DN5139_c0_g1	argininosuccinate synthase [Danaus plexippus plexippus]	614.72	519.31	640.25	171.61	177.71	173.59	591.427	174.303	GO:0006526;GO:0004055;GO:0005524	BP:arginine biosynthetic process;MF:argininosuccinate synthase activity;MF:ATP binding;	K01940	argG, ASS1	map00220;map00220;map00220	Arginine biosynthesis;	COG0137	E:Amino acid transport and metabolism	sp|Q0IFL5|ASSY_AEDAE;	Argininosuccinate synthase OS=Aedes aegypti OX=7159 GN=AAEL004701 PE=3 SV=1;	PF00764	Arginosuc_synth	Arginosuccinate synthase
TRINITY_DN5162_c0_g3	PREDICTED: uncharacterized protein LOC106718161 isoform X1 [Papilio machaon]	12.53	12	11.11	7.15	7.42	7.21	11.88	7.26	GO:0016021	CC:integral component of membrane;	------	------	------	------	ENOG41127YP	S:Function unknown	------	------	PF15013	CCSMST1	CCSMST1 family
TRINITY_DN5168_c0_g2		139.27	84.5	140.79	0.31	0.68	0.98	121.52	0.656667	------	------	------	------	------	------	------	------	------	------	------	------	------
TRINITY_DN5227_c1_g2		8.48	9.03	12.21	5.46	3.38	3.68	9.90667	4.17333	------	------	------	------	------	------	------	------	------	------	------	------	------
TRINITY_DN524_c0_g1	antennal carboxylesterase 10, partial [Chilo suppressalis]	17.83	37.7	14.04	10.11	6.82	7.58	23.19	8.17	GO:0016787	MF:hydrolase activity;	------	------	------	------	COG2272;COG2272	I:Lipid transport and metabolism;	sp|P35502|ESTF_MYZPE;	Esterase FE4 OS=Myzus persicae OX=13164 PE=1 SV=1;	PF00135;PF00326;PF07859	COesterase;Peptidase_S9;Abhydrolase_3	Carboxylesterase family;Prolyl oligopeptidase family;alpha/beta hydrolase fold
TRINITY_DN5250_c1_g2	PREDICTED: soluble guanylate cyclase 89Db-like [Papilio xuthus]	4.21	4.6	4.73	1.68	1.68	3.1	4.51333	2.15333	GO:0035556;GO:0004383;GO:0020037	BP:intracellular signal transduction;MF:guanylate cyclase activity;MF:heme binding;	K01769	E4.6.1.2	map00230	Purine metabolism	COG2114	T:Signal transduction mechanisms	sp|Q9VEU5|GCYDB_DROME;	Soluble guanylate cyclase 89Db OS=Drosophila melanogaster OX=7227 GN=Gyc89Db PE=1 SV=1;	PF07701;PF00211;PF07700	HNOBA;Guanylate_cyc;HNOB	Heme NO binding associated;Adenylate and Guanylate cyclase catalytic domain;Haem-NO-binding
TRINITY_DN5372_c0_g1		12.1	5.39	6.93	3.36	3.55	4.79	8.14	3.9	------	------	------	------	------	------	------	------	------	------	------	------	------
TRINITY_DN5374_c0_g1	kynurenine formamidase isoform X1 [Ostrinia furnacalis]	142.98	123.99	122.74	69.14	72.55	77.67	129.903	73.12	GO:0016787	MF:hydrolase activity;	K01432	AFMID	map00630;map00630	Glyoxylate and dicarboxylate metabolism;	COG0657	J:Translation, ribosomal structure and biogenesis	sp|B5XB27|KFA_SALSA;	Kynurenine formamidase OS=Salmo salar OX=8030 GN=afmid PE=2 SV=1;	PF07859	Abhydrolase_3	alpha/beta hydrolase fold
TRINITY_DN5378_c0_g1	PREDICTED: sorbitol dehydrogenase-like [Papilio machaon]	3.86	8.04	3.23	1.72	1.78	2.24	5.04333	1.91333	GO:0008270;GO:0003939;GO:0016491	MF:zinc ion binding;MF:L-iditol 2-dehydrogenase activity;MF:oxidoreductase activity;	K00008	SORD, gutB	map00040;map00040	Pentose and glucuronate interconversions;	COG1063	E:Amino acid transport and metabolism	sp|Q02912|DHSO_BOMMO;	Sorbitol dehydrogenase OS=Bombyx mori OX=7091 GN=SDH PE=2 SV=1;	PF08240;PF00107;PF13602;PF16912;PF01262	ADH_N;ADH_zinc_N;ADH_zinc_N_2;Glu_dehyd_C;AlaDh_PNT_C	Alcohol dehydrogenase GroES-like domain;Zinc-binding dehydrogenase;Zinc-binding dehydrogenase;Glucose dehydrogenase C-terminus;Alanine dehydrogenase/PNT, C-terminal domain
TRINITY_DN5417_c0_g1	unnamed protein product [Arctia plantaginis]	1.06	2.86	1.96	0.76	0.8	0.72	1.96	0.76	GO:0016021	CC:integral component of membrane;	------	------	------	------	ENOG410ZDBF	S:Function unknown	------	------	PF15993	Fuseless	Fuseless
TRINITY_DN5484_c0_g1		3.95	3.38	6.51	0.51	1.97	0.8	4.61333	1.09333	------	------	------	------	------	------	------	------	------	------	------	------	------
TRINITY_DN5484_c3_g2	Phytanoyl-CoA dioxygenase, peroxisomal [Eumeta japonica]	48.49	36.16	32.01	19.09	18.04	22.23	38.8867	19.7867	GO:0051213	MF:dioxygenase activity;	K00477;pxy	PHYH;	map04146	Peroxisome	ENOG410XUSH;ENOG410XUSH	S:Function unknown;	sp|O18778|PAHX_BOVIN;	Phytanoyl-CoA dioxygenase, peroxisomal OS=Bos taurus OX=9913 GN=PHYH PE=2 SV=2;	PF05721	PhyH	Phytanoyl-CoA dioxygenase
TRINITY_DN5647_c0_g1		782.2	1766.37	549.13	245.95	257.15	281.14	1032.57	261.413	------	------	------	------	------	------	------	------	------	------	------	------	------
TRINITY_DN5688_c1_g2		45.18	52.03	78.42	23.83	24.81	26.02	58.5433	24.8867	------	------	------	------	------	------	------	------	------	------	------	------	------
TRINITY_DN5705_c0_g1	uncharacterized protein LOC111350694 [Spodoptera litura]	122.31	75.92	82.02	55.33	51.9	49.91	93.4167	52.38	------	------	------	------	------	------	ENOG4111ZWA	S:Function unknown	------	------	PF16033	DUF4789	Domain of unknown function
TRINITY_DN5796_c1_g1	hypothetical protein EGW08_022574 [Elysia chlorotica]	29.48	10.31	2.33	0	0	0	14.04	0	GO:0016787	MF:hydrolase activity;	------	------	------	------	ENOG4111PC4	S:Function unknown	------	------	------	------	------
TRINITY_DN606_c2_g1		4.21	3.79	6.14	1.8	2.99	3.28	4.71333	2.69	------	------	------	------	------	------	------	------	------	------	------	------	------
TRINITY_DN620_c0_g1	uncharacterized protein LOC111353678 [Spodoptera litura]	2.19	2.44	3.19	1.35	0.96	1.16	2.60667	1.15667	------	------	------	------	------	------	ENOG41113KY;ENOG41113KY;ENOG41113KY;ENOG41113KY;ENOG41113KY	S:Function unknown;	------	------	------	------	------
TRINITY_DN6238_c0_g2	PREDICTED: cytochrome P450 9e2-like [Amyelois transitella]	136.22	150.28	158.45	79.89	97.96	81.97	148.317	86.6067	GO:0005506;GO:0016705;GO:0004497;GO:0020037	MF:iron ion binding;MF:oxidoreductase activity, acting on paired donors, with incorporation or reduction of molecular oxygen;MF:monooxygenase activity;MF:heme binding;	K15003;K14999	CYP9;CYP6	------	------	COG2124	Q:Secondary metabolites biosynthesis, transport and catabolism	sp|Q964T2|CP9E2_BLAGE;	Cytochrome P450 9e2 OS=Blattella germanica OX=6973 GN=CYP9E2 PE=2 SV=1;	PF00067	p450	Cytochrome P450
TRINITY_DN6317_c1_g1	hypothetical protein ILUMI_25123 [Ignelater luminosus]	3.89	4.79	4.51	1.39	2.63	1.74	4.39667	1.92	GO:0004252	MF:serine-type endopeptidase activity;	------	------	------	------	COG5640	O:Posttranslational modification, protein turnover, chaperones	sp|Q80WM7|PRS33_MOUSE;	Serine protease 33 OS=Mus musculus OX=10090 GN=Prss33 PE=2 SV=1;	PF00089	Trypsin	Trypsin
TRINITY_DN6469_c0_g2	PREDICTED: 5-oxoprolinase [Amyelois transitella]	23.15	20.9	19.11	10	10.27	14.7	21.0533	11.6567	GO:0016787	MF:hydrolase activity;	K01469	OPLAH, OXP1, oplAH	map00480	Glutathione metabolism	COG0145;COG0145;COG0145;COG0145	E:Amino acid transport and metabolism;	sp|Q8K010|OPLA_MOUSE;	5-oxoprolinase OS=Mus musculus OX=10090 GN=Oplah PE=1 SV=1;	PF02538;PF01968;PF05378	Hydantoinase_B;Hydantoinase_A;Hydant_A_N	Hydantoinase B/oxoprolinase;Hydantoinase/oxoprolinase;Hydantoinase/oxoprolinase N-terminal region
TRINITY_DN6496_c1_g1	myrosinase 1-like [Vanessa tameamea]	17.9	13.36	12.99	3.4	2.15	1.96	14.75	2.50333	GO:0005975;GO:0004553	BP:carbohydrate metabolic process;MF:hydrolase activity, hydrolyzing O-glycosyl compounds;	------	------	------	------	COG2723	G:Carbohydrate transport and metabolism	sp|Q95X01|MYRO1_BREBR;	Myrosinase 1 OS=Brevicoryne brassicae OX=69196 PE=1 SV=1;	PF00232;PF00150	Glyco_hydro_1;Cellulase	Glycosyl hydrolase family 1;Cellulase
TRINITY_DN6513_c0_g1	uncharacterized protein LOC113502425 [Trichoplusia ni]	2.58	5.09	3.5	1.94	1.84	1.97	3.72333	1.91667	------	------	------	------	------	------	ENOG41113Q5	S:Function unknown	------	------	------	------	------
TRINITY_DN6523_c0_g1	Obstructor-E [Operophtera brumata]	1.67	2.34	1.51	0.73	1.05	0.66	1.84	0.813333	GO:0005576;GO:0008061	CC:extracellular region;MF:chitin binding;	------	------	------	------	ENOG4111HJZ	S:Function unknown	sp|Q9VMM6|OBSTE_DROME;	Protein obstructor-E OS=Drosophila melanogaster OX=7227 GN=obst-E PE=2 SV=2;	PF01607	CBM_14	Chitin binding Peritrophin-A domain
TRINITY_DN659_c1_g3	hypothetical protein ILUMI_09080 [Ignelater luminosus]	4.13	6.34	6.95	2.2	3.15	4.04	5.80667	3.13	GO:0005576;GO:0004252	CC:extracellular region;MF:serine-type endopeptidase activity;	K09640	TMPRSS9	------	------	COG5640	O:Posttranslational modification, protein turnover, chaperones	sp|Q9VB68|GRASS_DROME;	Serine protease grass OS=Drosophila melanogaster OX=7227 GN=grass PE=1 SV=1;	PF00089;PF12032	Trypsin;CLIP	Trypsin;Regulatory CLIP domain of proteinases
TRINITY_DN65_c0_g1	serine protease gd-like [Galleria mellonella]	9.31	11.58	13.47	3.29	4.14	2.76	11.4533	3.39667	GO:0004252	MF:serine-type endopeptidase activity;	------	------	------	------	COG5640	O:Posttranslational modification, protein turnover, chaperones	sp|O62589|GD_DROME;	Serine protease gd OS=Drosophila melanogaster OX=7227 GN=gd PE=1 SV=2;	PF00089;PF09342	Trypsin;DUF1986	Trypsin;Domain of unknown function
TRINITY_DN6662_c1_g1	PREDICTED: b(0,+)-type amino acid transporter 1 [Papilio machaon]	3.68	3.92	3.19	1.13	1.37	1.92	3.59667	1.47333	GO:0016021;GO:0022857	CC:integral component of membrane;MF:transmembrane transporter activity;	K13868	SLC7A9, BAT1	map04974	Protein digestion and absorption	COG0531;COG0531;COG0531	D:Cell cycle control, cell division, chromosome partitioning;	sp|Q9QXA6|BAT1_MOUSE;	;	PF13520;PF00324	AA_permease_2;AA_permease	Amino acid permease;Amino acid permease
TRINITY_DN6692_c0_g1	inactive pancreatic lipase-related protein 1-like [Vanessa tameamea]	2.78	2.63	2.52	1.9	1.16	0.9	2.64333	1.32	------	------	------	------	------	------	ENOG4111RPQ	S:Function unknown	sp|P00591|LIPP_PIG;	Pancreatic triacylglycerol lipase OS=Sus scrofa OX=9823 GN=PNLIP PE=1 SV=2;	PF00151;PF12697	Lipase;Abhydrolase_6	Lipase;Alpha/beta hydrolase family
TRINITY_DN671_c0_g1	PREDICTED: uncharacterized protein LOC105394624 [Plutella xylostella]	1.51	1.39	1.52	0.54	0.47	0.4	1.47333	0.47	------	------	------	------	------	------	ENOG410YP2D;ENOG410YP2D	S:Function unknown;	------	------	PF05380;PF18701;PF00078	Peptidase_A17;DUF5641;RVT_1	Pao retrotransposon peptidase;Family of unknown function;Reverse transcriptase
TRINITY_DN6799_c0_g1	ATP-binding cassette sub-family G member 4 [Ostrinia furnacalis]	1.05	1.02	1.49	0.47	0.42	0.73	1.18667	0.54	GO:0016021;GO:0016887;GO:0005524	CC:integral component of membrane;MF:ATPase activity;MF:ATP binding;	------	------	------	------	COG1131	L:Replication, recombination and repair	sp|Q64343|ABCG1_MOUSE;	ATP-binding cassette sub-family G member 1 OS=Mus musculus OX=10090 GN=Abcg1 PE=1 SV=1;	PF01061;PF00005;PF19055;PF13304;PF02463;PF03193;PF13191;PF13555	ABC2_membrane;ABC_tran;ABC2_membrane_7;AAA_21;SMC_N;RsgA_GTPase;AAA_16;AAA_29	ABC-2 type transporter;ABC transporter;ABC-2 type transporter;AAA domain, putative AbiEii toxin, Type IV TA system;RecF/RecN/SMC N terminal domain;RsgA GTPase;AAA ATPase domain;P-loop containing region of AAA domain
TRINITY_DN681_c0_g1		3370.23	2942.37	3077.4	2144.07	1981.3	1631.77	3130	1919.05	------	------	------	------	------	------	------	------	------	------	------	------	------
TRINITY_DN6838_c0_g1	Cytochrome P450 9e2 [Papilio xuthus]	111.85	136.13	141.47	45.67	47.41	38.7	129.817	43.9267	GO:0016021;GO:0004497;GO:0005506;GO:0016705;GO:0020037	CC:integral component of membrane;MF:monooxygenase activity;MF:iron ion binding;MF:oxidoreductase activity, acting on paired donors, with incorporation or reduction of molecular oxygen;MF:heme binding;	K15003	CYP9	------	------	COG2124	Q:Secondary metabolites biosynthesis, transport and catabolism	sp|Q964T2|CP9E2_BLAGE;	Cytochrome P450 9e2 OS=Blattella germanica OX=6973 GN=CYP9E2 PE=2 SV=1;	PF00067	p450	Cytochrome P450
TRINITY_DN6919_c0_g1	PREDICTED: antichymotrypsin-2-like [Papilio polytes]	2.52	82.39	9.94	0.04	0.14	0.14	31.6167	0.106667	GO:0005615	CC:extracellular space;	------	------	------	------	COG4826	O:Posttranslational modification, protein turnover, chaperones	sp|Q5MGH0|SPI3_LONON;	Serine protease inhibitor 3/4;	PF00079	Serpin	Serpin
TRINITY_DN6929_c0_g1	arylphorin subunit alpha [Culex quinquefasciatus]	45791.4	42787.7	42111.5	21908.8	23048.3	27407	43563.5	24121.4	------	------	------	------	------	------	ENOG410XR2D	S:Function unknown	sp|Q17020|HEXA_ANOGA;	Hexamerin-1.1 OS=Anopheles gambiae OX=7165 GN=HexA PE=2 SV=2;	PF00372;PF03723;PF03722	Hemocyanin_M;Hemocyanin_C;Hemocyanin_N	Hemocyanin, copper containing domain;Hemocyanin, ig-like domain;Hemocyanin, all-alpha domain
TRINITY_DN6957_c0_g2	synaptic vesicle glycoprotein 2C-like [Spodoptera litura]	1.81	7.73	3.49	2	1.99	1.59	4.34333	1.86	GO:0016021;GO:0022857	CC:integral component of membrane;MF:transmembrane transporter activity;	------	------	------	------	COG0477;COG0477	G:Carbohydrate transport and metabolism;	sp|Q940M4|OCT7_ARATH;	Organic cation/carnitine transporter 7 OS=Arabidopsis thaliana OX=3702 GN=OCT7 PE=2 SV=1;	PF07690;PF00083	MFS_1;Sugar_tr	Major Facilitator Superfamily;Sugar
TRINITY_DN706_c0_g1	15-hydroxyprostaglandin dehydrogenase [NAD(+)]-like [Danaus plexippus plexippus]	28.69	32.8	37.1	10.63	14.74	12.56	32.8633	12.6433	------	------	K00069	HPGD	map05202	Transcriptional misregulation in cancer	COG1028	S:Function unknown	sp|P48814|ADH1_CERCA;	Alcohol dehydrogenase 1 OS=Ceratitis capitata OX=7213 GN=ADH1 PE=3 SV=1;	PF00106;PF13561;PF08659;PF02719	adh_short;adh_short_C2;KR;Polysacc_synt_2	short chain dehydrogenase;Enoyl;KR domain;Polysaccharide biosynthesis protein
TRINITY_DN7113_c0_g3	PREDICTED: acyl-CoA Delta(11) desaturase-like isoform X1 [Amyelois transitella]	23.94	24.33	29.08	12.07	17.75	11.28	25.7833	13.7	GO:0006633;GO:0016021;GO:0016717	BP:fatty acid biosynthetic process;CC:integral component of membrane;MF:oxidoreductase activity, acting on paired donors, with oxidation of a pair of donors resulting in the reduction of molecular oxygen to two molecules of water;	K00507	SCD, desC	map04152;map04152;map04152;map04152	AMPK signaling pathway;	COG1398	I:Lipid transport and metabolism	sp|O44390|ACO11_TRINI;	Acyl-CoA Delt;	------	------	------
TRINITY_DN7242_c0_g3	fibroin heavy chain-like [Hyposmocoma kahamanoa]	3.31	3.64	4.18	2.47	1.18	2.29	3.71	1.98	------	------	------	------	------	------	ENOG4110S2V	S:Function unknown	------	------	------	------	------
TRINITY_DN7242_c2_g1		15.46	16.8	20.23	5.61	5.67	8.76	17.4967	6.68	------	------	------	------	------	------	------	------	------	------	------	------	------
TRINITY_DN7243_c0_g1		4.08	3.72	9.04	2.59	3.79	3.62	5.61333	3.33333	------	------	------	------	------	------	------	------	------	------	------	------	------
TRINITY_DN726_c0_g1	PREDICTED: luciferin 4-monooxygenase-like [Papilio polytes]	17.3	25.21	14.61	4.9	5.13	10.19	19.04	6.74	GO:0003824;GO:0004497	MF:catalytic activity;MF:monooxygenase activity;	------	------	------	------	COG0318;COG0318	I:Lipid transport and metabolism;	sp|Q27757|LUCI_PHOPE;	Luciferin 4-monooxygenase OS=Photuris pensylvanica OX=1710587 PE=2 SV=2;	PF00501;PF13193	AMP-binding;AMP-binding_C	AMP-binding enzyme;AMP-binding enzyme C-terminal domain
TRINITY_DN7391_c0_g1	dynein heavy chain 1, axonemal-like [Pieris rapae]	2.01	3.8	2.26	0.05	0.33	0.26	2.69	0.213333	GO:0007018;GO:0003341;GO:0005858;GO:0030286;GO:0003777;GO:0016887;GO:0005524	BP:microtubule-based movement;BP:cilium movement;CC:axonemal dynein complex;CC:dynein complex;MF:microtubule motor activity;MF:ATPase activity;MF:ATP binding;	K10408	DNAH	map05016	Huntington's disease	COG5245	Z:Cytoskeleton	sp|Q9P2D7|DYH1_HUMAN;	Dynein heavy chain 1, axonemal OS=Homo sapiens OX=9606 GN=DNAH1 PE=1 SV=5;	PF18199;PF18198;PF03028	Dynein_C;AAA_lid_11;Dynein_heavy	Dynein heavy chain C-terminal domain;Dynein heavy chain AAA lid domain;Dynein heavy chain region D6 P-loop domain
TRINITY_DN7401_c0_g2	uridine phosphorylase 1-like [Bicyclus anynana]	65.97	52.71	55.14	33.23	30.12	30.37	57.94	31.24	GO:0009166;GO:0009116;GO:0005737;GO:0004850	BP:nucleotide catabolic process;BP:nucleoside metabolic process;CC:cytoplasm;MF:uridine phosphorylase activity;	K00757	udp, UPP	map00240;map00240	Pyrimidine metabolism;	COG2820	F:Nucleotide transport and metabolism	sp|P52624|UPP1_MOUSE;	Uridine phosphorylase 1 OS=Mus musculus OX=10090 GN=Upp1 PE=1 SV=2;	PF01048	PNP_UDP_1	Phosphorylase superfamily
TRINITY_DN7406_c0_g1	hypothetical protein B5X24_HaOG211182 [Helicoverpa armigera]	97.28	85.18	78.38	49.87	57.33	58.72	86.9467	55.3067	------	------	K11592	DICER1, DCR1	map05206	MicroRNAs in cancer	ENOG410Y65V;ENOG410Y65V;ENOG410Y65V;ENOG410Y65V	S:Function unknown;	sp|P19967|CYB5R_DROME;	Cytochrome b5-related protein OS=Drosophila melanogaster OX=7227 GN=Cyt-b5-r PE=2 SV=2;	PF00078	RVT_1	Reverse transcriptase
TRINITY_DN7456_c0_g2		6.45	13.72	2.59	1.49	0.83	0.96	7.58667	1.09333	------	------	------	------	------	------	------	------	------	------	------	------	------
TRINITY_DN7540_c0_g1	probable proline--tRNA ligase, mitochondrial isoform X1 [Onthophagus taurus]	5.25	4.26	5.46	2.81	1.49	2.83	4.99	2.37667	GO:0006433;GO:0005737;GO:0005739;GO:0004827;GO:0005524	BP:prolyl-tRNA aminoacylation;CC:cytoplasm;CC:mitochondrion;MF:proline-tRNA ligase activity;MF:ATP binding;	K01881	PARS, proS	map00970	Aminoacyl-tRNA biosynthesis	COG0442	S:Function unknown	sp|Q5M7W7|SYPM_RAT;	Probable proline--tRNA ligase, mitochondrial OS=Rattus norvegicus OX=10116 GN=Pars2 PE=2 SV=1;	PF00587;PF03129	tRNA-synt_2b;HGTP_anticodon	tRNA synthetase class II core domain;Anticodon binding domain
TRINITY_DN7589_c0_g1	neuropeptide SIFamide receptor-like isoform X1 [Aedes albopictus]	1.79	3.59	1.78	0.84	0.66	1.04	2.38667	0.846667	GO:0016021;GO:0001607	CC:integral component of membrane;MF:neuromedin U receptor activity;	K05052	NMUR1	map04080	Neuroactive ligand-receptor interaction	ENOG410XRW9	S:Function unknown	sp|Q8ITC7|CAPAR_DROME;	Neuropeptides capa receptor OS=Drosophila melanogaster OX=7227 GN=CapaR PE=2 SV=3;	PF00001;PF10320;PF10324;PF10328;PF13853	7tm_1;7TM_GPCR_Srsx;7TM_GPCR_Srw;7TM_GPCR_Srx;7tm_4	7 transmembrane receptor;Serpentine type 7TM GPCR chemoreceptor Srsx;Serpentine type 7TM GPCR chemoreceptor Srw;Serpentine type 7TM GPCR chemoreceptor Srx;Olfactory receptor
TRINITY_DN75_c0_g1	uncharacterized protein LOC113503765 [Trichoplusia ni]	4.92	10.04	19.9	4.83	5.84	5.63	11.62	5.43333	GO:0016021	CC:integral component of membrane;	------	------	------	------	ENOG410Y2HQ;ENOG410Y2HQ;ENOG410Y2HQ;ENOG410Y2HQ	S:Function unknown;	sp|Q8MU95|BGBP_PLOIN;	Beta-1,3-glucan-binding protein OS=Plodia interpunctella OX=58824 PE=1 SV=1;	PF12259	Baculo_F	Baculovirus F protein
TRINITY_DN7699_c0_g1	PREDICTED: 39S ribosomal protein L43, mitochondrial [Plutella xylostella]	9.24	6.1	9.43	4.02	4.23	5.4	8.25667	4.55	GO:0032543;GO:0005739;GO:0005840;GO:0003735	BP:mitochondrial translation;CC:mitochondrion;CC:ribosome;MF:structural constituent of ribosome;	K17424	MRPL43	------	------	ENOG4111S17	S:Function unknown	sp|Q8N983|RM43_HUMAN;	39S ribosomal protein L43, mitochondrial OS=Homo sapiens OX=9606 GN=MRPL43 PE=1 SV=1;	PF05047	L51_S25_CI-B8	Mitochondrial ribosomal protein L51 / S25 / CI-B8 domain
TRINITY_DN76_c0_g2	lysozyme-like [Bicyclus anynana]	35.39	23.01	15.73	7.76	5.66	8.96	24.71	7.46	GO:0019835;GO:0042742;GO:0008152;GO:0003796	BP:cytolysis;BP:defense response to bacterium;BP:metabolic process;MF:lysozyme activity;	K13915	LYZ	map04970	Salivary secretion	ENOG4111QHM	G:Carbohydrate transport and metabolism	sp|P05105|LYS_HYACE;	Lysozyme OS=Hyalophora cecropia OX=7123 PE=2 SV=2;	PF00062	Lys	C-type lysozyme/alpha-lactalbumin family
TRINITY_DN7733_c0_g3	etoposide-induced protein 2.4 homolog [Ostrinia furnacalis]	4.37	3.7	6.13	1.56	2.25	2.03	4.73333	1.94667	GO:0016021	CC:integral component of membrane;	K10134	EI24	map04115	p53 signaling pathway	ENOG410XRPU	S:Function unknown	sp|Q61070|EI24_MOUSE;	Etoposide-induced protein 2.4 OS=Mus musculus OX=10090 GN=Ei24 PE=1 SV=3;	PF07264	EI24	Etoposide-induced protein 2.4
TRINITY_DN7751_c0_g2		7.04	5.35	4.51	0	0	0	5.63333	0	------	------	------	------	------	------	------	------	------	------	------	------	------
TRINITY_DN778_c0_g1	glucose dehydrogenase [FAD, quinone]-like [Bombyx mandarina]	959.16	791.14	829.23	298.5	294.46	331.35	859.843	308.103	GO:0050660;GO:0016614	MF:flavin adenine dinucleotide binding;MF:oxidoreductase activity, acting on CH-OH group of donors;	------	------	------	------	COG2303	E:Amino acid transport and metabolism	sp|P18172|DHGL_DROPS;	Glucose dehydrogenase [FAD, quinone] OS=Drosophila pseudoobscura pseudoobscura OX=46245 GN=Gld PE=3 SV=4;	PF00732;PF05199;PF00890;PF07992;PF01946	GMC_oxred_N;GMC_oxred_C;FAD_binding_2;Pyr_redox_2;Thi4	GMC oxidoreductase;GMC oxidoreductase;FAD binding domain;Pyridine nucleotide-disulphide oxidoreductase;Thi4 family
TRINITY_DN7809_c0_g2	unnamed protein product [Leptidea sinapis]	197.83	157.5	201.18	78.94	95.13	69.92	185.503	81.33	GO:0016021;GO:0016758;GO:0015020	CC:integral component of membrane;MF:transferase activity, transferring hexosyl groups;MF:glucuronosyltransferase activity;	K00699	UGT	map05204;map05204;map05204;map05204;map05204;map05204;map05204;map05204;map05204	Chemical carcinogenesis;	COG1819	S:Function unknown	sp|P36511|UDB15_RAT;	UDP-glucuronosyltransferase 2B15 OS=Rattus norvegicus OX=10116 GN=Ugt2b15 PE=1 SV=1;	PF00201	UDPGT	UDP-glucoronosyl and UDP-glucosyl transferase
TRINITY_DN7853_c0_g1	proton-coupled amino acid transporter-like protein CG1139 [Manduca sexta]	3.28	2.42	2.09	0.68	1.32	1.09	2.59667	1.03	GO:0016021;GO:0016491	CC:integral component of membrane;MF:oxidoreductase activity;	K14209	SLC36A, PAT	map04974	Protein digestion and absorption	COG0814	E:Amino acid transport and metabolism	sp|Q9W056|C1139_DROME;	Proton-coupled amino acid transporter-like protein CG1139 OS=Drosophila melanogaster OX=7227 GN=CG1139 PE=2 SV=1;	PF01490	Aa_trans	Transmembrane amino acid transporter protein
TRINITY_DN7887_c1_g1		1.42	1.64	1.42	0.49	0.88	0.79	1.49333	0.72	------	------	------	------	------	------	------	------	------	------	------	------	------
TRINITY_DN7894_c0_g2		2.07	2.09	3.44	0.85	1.37	1.5	2.53333	1.24	------	------	------	------	------	------	------	------	------	------	------	------	------
TRINITY_DN7896_c0_g1	hypothetical protein B5V51_493 [Heliothis virescens]	4.51	9.33	2.26	0.62	0.38	0.55	5.36667	0.516667	GO:0016021;GO:0022857	CC:integral component of membrane;MF:transmembrane transporter activity;	------	------	------	------	ENOG410XSZ7;ENOG410XSZ7;ENOG410XSZ7	G:Carbohydrate transport and metabolism;	sp|Q9JIS5|SV2A_MOUSE;	Synaptic vesicle glycoprotein 2A OS=Mus musculus OX=10090 GN=Sv2a PE=1 SV=1;	PF00083;PF07690	Sugar_tr;MFS_1	Sugar;Major Facilitator Superfamily
TRINITY_DN78_c0_g2	glutathione S-transferase-like [Helicoverpa armigera]	33215.8	31496.5	34626.7	12152.4	14110.4	13958.3	33113	13407	GO:0016740;GO:0004364	MF:transferase activity;MF:glutathione transferase activity;	K04097	HPGDS	map00590;map00590;map00590;map00590;map00590	Arachidonic acid metabolism;	ENOG4110YU0;ENOG4110YU0;ENOG4110YU0	O:Posttranslational modification, protein turnover, chaperones;	sp|O18598|GST1_BLAGE;	Glutathione S-transferase OS=Blattella germanica OX=6973 PE=1 SV=3;	PF14497;PF02798;PF00043;PF13409	GST_C_3;GST_N;GST_C;GST_N_2	Glutathione S-transferase, C-terminal domain;Glutathione S-transferase, N-terminal domain;Glutathione S-transferase, C-terminal domain;Glutathione S-transferase, N-terminal domain
TRINITY_DN795_c0_g2	uncharacterized protein LOC110381998 isoform X1 [Helicoverpa armigera]	409.91	310.3	326.39	192.76	242.64	167.59	348.867	200.997	------	------	------	------	------	------	ENOG4110RUT;ENOG4110RUT	S:Function unknown;	------	------	------	------	------
TRINITY_DN8039_c0_g2		38.37	47.99	31.98	26.12	22.67	22.7	39.4467	23.83	------	------	------	------	------	------	------	------	------	------	------	------	------
TRINITY_DN8054_c0_g2	Glucose dehydrogenase [acceptor], partial [Operophtera brumata]	10.85	11.15	7.09	2.98	4.38	5.4	9.69667	4.25333	GO:0016021;GO:0050660;GO:0016614	CC:integral component of membrane;MF:flavin adenine dinucleotide binding;MF:oxidoreductase activity, acting on CH-OH group of donors;	K00115	GLD	map00030	Pentose phosphate pathway	COG2303	E:Amino acid transport and metabolism	sp|Q8BJ64|CHDH_MOUSE;	Choline dehydrogenase, mitochondrial OS=Mus musculus OX=10090 GN=Chdh PE=1 SV=1;	PF05199	GMC_oxred_C	GMC oxidoreductase
TRINITY_DN8067_c0_g1	hypothetical protein B5V51_4730 [Heliothis virescens]	6.5	7.77	10.2	4.88	3.65	4.41	8.15667	4.31333	GO:0016021;GO:0003824	CC:integral component of membrane;MF:catalytic activity;	------	------	------	------	COG0318;COG0318	I:Lipid transport and metabolism;	sp|Q42524|4CL1_ARATH;	4-coumarate--CoA ligase 1 OS=Arabidopsis thaliana OX=3702 GN=4CL1 PE=1 SV=1;	PF00501;PF13193	AMP-binding;AMP-binding_C	AMP-binding enzyme;AMP-binding enzyme C-terminal domain
TRINITY_DN8136_c0_g1	probable cytochrome P450 9f2 [Vanessa tameamea]	463.69	455.53	545.91	248.16	359.43	300.5	488.377	302.697	GO:0016021;GO:0005506;GO:0016705;GO:0004497;GO:0020037	CC:integral component of membrane;MF:iron ion binding;MF:oxidoreductase activity, acting on paired donors, with incorporation or reduction of molecular oxygen;MF:monooxygenase activity;MF:heme binding;	K15003;K14999	CYP9;CYP6	------	------	COG2124	Q:Secondary metabolites biosynthesis, transport and catabolism	sp|Q27902|CP6B4_PAPGL;	Cytochrome P450 6B4 OS=Papilio glaucus OX=45779 GN=CYP6B4 PE=2 SV=1;	------	------	------
TRINITY_DN8226_c0_g1	PREDICTED: aquaporin-12 isoform X2 [Plutella xylostella]	2.86	3.31	3.53	1.08	1.74	1.75	3.23333	1.52333	GO:0016021	CC:integral component of membrane;	K09884	AQPN	------	------	ENOG4111GCP	U:Intracellular trafficking, secretion, and vesicular transport	sp|G5CTG8|AQP11_MILTA;	Aquaporin-11 OS=Milnesium tardigradum OX=46460 GN=AQP11 PE=2 SV=2;	------	------	------
TRINITY_DN8247_c0_g1	apolipophorin-III precursor [Thitarodes pui]	88.7	60.61	57.68	24.73	23.48	24.96	68.9967	24.39	GO:0006869;GO:0005576;GO:0008289	BP:lipid transport;CC:extracellular region;MF:lipid binding;	------	------	------	------	------	------	sp|P13276|APL3_MANSE;	Apolipophorin-3 OS=Manduca sexta OX=7130 PE=1 SV=1;	PF07464;PF01442;PF05823	ApoLp-III;Apolipoprotein;Gp-FAR-1	Apolipophorin-III precursor;Apolipoprotein A1/A4/E domain;Nematode fatty acid retinoid binding protein
TRINITY_DN8365_c0_g1	uncharacterized protein LOC114331852 [Diabrotica virgifera virgifera]	5682.81	5920.97	6751.23	2501.82	2679.6	2355.58	6118.34	2512.33	------	------	------	------	------	------	ENOG4111WD1	S:Function unknown	------	------	------	------	------
TRINITY_DN8384_c0_g1	hypothetical protein evm_006558 [Chilo suppressalis]	4.12	3.76	1.83	0.27	0.53	0.19	3.23667	0.33	GO:0005975;GO:0004553	BP:carbohydrate metabolic process;MF:hydrolase activity, hydrolyzing O-glycosyl compounds;	------	------	------	------	COG2723	G:Carbohydrate transport and metabolism	sp|Q95X01|MYRO1_BREBR;	Myrosinase 1 OS=Brevicoryne brassicae OX=69196 PE=1 SV=1;	PF00232	Glyco_hydro_1	Glycosyl hydrolase family 1
TRINITY_DN8562_c0_g2	cytochrome c oxidase subunit 6A1, mitochondrial-like [Ostrinia furnacalis]	1039.02	646.17	596.21	482.22	492.83	487.26	760.467	487.437	GO:0005751;GO:0004129	CC:mitochondrial respiratory chain complex IV;MF:cytochrome-c oxidase activity;	K02266	COX6A	map00190;map00190;map00190;map00190;map00190;map00190	Oxidative phosphorylation;	ENOG411253X	O:Posttranslational modification, protein turnover, chaperones	sp|Q9TTT7|CX6A1_RABIT;	Cytochrome c oxidase subunit 6A1, mitochondrial OS=Oryctolagus cuniculus OX=9986 GN=COX6A1 PE=3 SV=1;	PF02046	COX6A	Cytochrome c oxidase subunit VIa
TRINITY_DN8570_c0_g1	hypothetical protein EVAR_7622_1 [Eumeta japonica]	9.75	7.15	14.94	5.7	4.83	3.37	10.6133	4.63333	GO:0042302	MF:structural constituent of cuticle;	K06237	COL4A	map04510;map04510;map04510;map04510;map04510;map04510;map04510;map04510	Focal adhesion;	ENOG410XNMM;ENOG410XNMM	S:Function unknown;	------	------	------	------	------
TRINITY_DN8618_c1_g1	hypothetical protein RP20_CCG014235 [Aedes albopictus]	160.44	154.75	147.89	29.7	33.22	31.75	154.36	31.5567	------	------	------	------	------	------	ENOG410XR2D	S:Function unknown	sp|P14296|ARYA_MANSE;	Arylphorin subunit alpha OS=Manduca sexta OX=7130 PE=2 SV=1;	PF00372;PF03723;PF03722	Hemocyanin_M;Hemocyanin_C;Hemocyanin_N	Hemocyanin, copper containing domain;Hemocyanin, ig-like domain;Hemocyanin, all-alpha domain
TRINITY_DN8627_c0_g2	uncharacterized protein LOC110370868 [Helicoverpa armigera]	43.08	54.35	41.34	13.68	14.42	12.74	46.2567	13.6133	GO:0016021	CC:integral component of membrane;	------	------	------	------	COG1095	K:Transcription	------	------	PF09995	DUF2236	Uncharacterized protein conserved in bacteria
TRINITY_DN8637_c0_g1	carotenoid-binding protein transcript variant 5 [Bombyx mori]	9.55	6.52	10.09	3.25	3.52	3.63	8.72	3.46667	GO:0016021;GO:0008289	CC:integral component of membrane;MF:lipid binding;	K22291	STARD3	------	------	ENOG41100B5	U:Intracellular trafficking, secretion, and vesicular transport	sp|Q90ZB9|STAR3_SALFO;	StAR-related lipid transfer protein 3;	PF01852	START	START domain
TRINITY_DN864_c0_g1	cytochrome P450 6k1-like [Manduca sexta]	712.36	609.54	560.1	171.01	175.22	183.01	627.333	176.413	GO:0016021;GO:0005506;GO:0016705;GO:0004497;GO:0020037	CC:integral component of membrane;MF:iron ion binding;MF:oxidoreductase activity, acting on paired donors, with incorporation or reduction of molecular oxygen;MF:monooxygenase activity;MF:heme binding;	K14999	CYP6	------	------	COG2124	Q:Secondary metabolites biosynthesis, transport and catabolism	sp|Q964R0|CP6K1_BLAGE;	Cytochrome P450 6k1 OS=Blattella germanica OX=6973 GN=CYP6K1 PE=2 SV=1;	PF00067	p450	Cytochrome P450
TRINITY_DN8704_c0_g1	UDP-glycosyltransferase UGT41E1, partial [Zygaena filipendulae]	101.99	93.85	69.46	45.72	50.81	59.94	88.4333	52.1567	GO:0016021;GO:0016758;GO:0015020	CC:integral component of membrane;MF:transferase activity, transferring hexosyl groups;MF:glucuronosyltransferase activity;	K00699	UGT	map05204;map05204;map05204;map05204;map05204;map05204;map05204;map05204;map05204	Chemical carcinogenesis;	COG1819	S:Function unknown	------	------	------	------	------
TRINITY_DN8714_c0_g1	arylsulfatase B-like [Vanessa tameamea]	16.4	71.1	21.17	14.88	7.25	9.19	36.2233	10.44	GO:0008484	MF:sulfuric ester hydrolase activity;	K01135	ARSB	map04142;map04142	Lysosome;	COG3119	P:Inorganic ion transport and metabolism	sp|P50430|ARSB_RAT;	Arylsulfatase B OS=Rattus norvegicus OX=10116 GN=Arsb PE=2 SV=2;	PF00884;PF01663;PF14707;PF02995	Sulfatase;Phosphodiest;Sulfatase_C;DUF229	Sulfatase;Type I phosphodiesterase / nucleotide pyrophosphatase;C-terminal region of aryl-sulfatase;Protein of unknown function
TRINITY_DN8751_c1_g1	probable cytochrome P450 9f2 [Vanessa tameamea]	6.89	8.34	10.06	3.02	4.65	5.17	8.43	4.28	GO:0016021;GO:0005506;GO:0016705;GO:0004497;GO:0020037	CC:integral component of membrane;MF:iron ion binding;MF:oxidoreductase activity, acting on paired donors, with incorporation or reduction of molecular oxygen;MF:monooxygenase activity;MF:heme binding;	K15003;K14999	CYP9;CYP6	------	------	COG2124	Q:Secondary metabolites biosynthesis, transport and catabolism	sp|Q964T2|CP9E2_BLAGE;	Cytochrome P450 9e2 OS=Blattella germanica OX=6973 GN=CYP9E2 PE=2 SV=1;	PF00067	p450	Cytochrome P450
TRINITY_DN8759_c0_g1		2.79	3.27	4.41	1.86	2.22	1.87	3.49	1.98333	------	------	------	------	------	------	------	------	------	------	------	------	------
TRINITY_DN8839_c0_g1	PREDICTED: facilitated trehalose transporter Tret1-like [Amyelois transitella]	4.54	4.95	2.16	1.6	1.68	1.69	3.88333	1.65667	GO:0016021;GO:0022857	CC:integral component of membrane;MF:transmembrane transporter activity;	K08145	SLC2A8, GLUT8	------	------	ENOG410XNQK	U:Intracellular trafficking, secretion, and vesicular transport	sp|A5LGM7|TRET1_POLVA;	Facilitated trehalose transporter Tret1 OS=Polypedilum vanderplanki OX=319348 GN=Tret1 PE=1 SV=1;	PF00083;PF07690	Sugar_tr;MFS_1	Sugar;Major Facilitator Superfamily
TRINITY_DN883_c2_g4		1.46	1.23	2.32	0.78	0.29	0.21	1.67	0.426667	------	------	------	------	------	------	------	------	------	------	------	------	------
TRINITY_DN8853_c0_g1	histone-lysine N-methyltransferase SETMAR-like [Cryptotermes secundus]	1.56	1.68	1.33	0.65	0.61	0.87	1.52333	0.71	------	------	------	------	------	------	------	------	------	------	------	------	------
TRINITY_DN8853_c0_g2	hypothetical protein RP20_CCG014235 [Aedes albopictus]	15849.6	14849.7	12743.2	4346.41	6201.21	6855.95	14480.8	5801.19	------	------	------	------	------	------	ENOG410XR2D	S:Function unknown	sp|P14296|ARYA_MANSE;	Arylphorin subunit alpha OS=Manduca sexta OX=7130 PE=2 SV=1;	PF00372;PF03723;PF03722	Hemocyanin_M;Hemocyanin_C;Hemocyanin_N	Hemocyanin, copper containing domain;Hemocyanin, ig-like domain;Hemocyanin, all-alpha domain
TRINITY_DN889_c0_g1	seroin transcript 2 [Hepialus californicus]	65.59	73.98	80.82	40.55	28.24	25.97	73.4633	31.5867	------	------	------	------	------	------	ENOG4110R3H;ENOG4110R3H	S:Function unknown;	------	------	------	------	------
TRINITY_DN8938_c0_g2	Prostaglandin reductase 1 [Eumeta japonica]	67.81	64.88	62.11	31.25	37.33	29.54	64.9333	32.7067	GO:0005737;GO:0047522;GO:0032440	CC:cytoplasm;MF:15-oxoprostaglandin 13-oxidase activity;MF:2-alkenal reductase [NA;	K13948	PTGR1, LTB4DH	------	------	COG2130	S:Function unknown	sp|Q9EQZ5|PTGR1_CAVPO;	Prostaglandin reductase 1 OS=Cavia porcellus OX=10141 GN=Ptgr1 PE=1 SV=1;	PF16884	ADH_N_2	N-terminal domain of oxidoreductase
TRINITY_DN9055_c0_g1	solute carrier family 12 member 9 isoform X1 [Bicyclus anynana]	92.23	64.56	61.17	41.87	46.06	50.71	72.6533	46.2133	------	------	K14429	SLC12A9, CCC6	------	------	COG0531	L:Replication, recombination and repair	sp|Q0VGW6|S12A9_XENLA;	Solute carrier family 12 member 9 OS=Xenopus laevis OX=8355 GN=slc12a9 PE=2 SV=1;	PF00324;PF03522;PF13520	AA_permease;SLC12;AA_permease_2	Amino acid permease;Solute carrier family 12;Amino acid permease
TRINITY_DN9096_c0_g1	arrestin domain-containing protein 3-like isoform X1 [Pomacea canaliculata]	5.11	4.16	6.08	1.77	1.93	1.71	5.11667	1.80333	------	------	------	------	------	------	ENOG41102NY	S:Function unknown	sp|Q6TXF1|ARRD3_RAT;	Arrestin domain-containing protein 3 OS=Rattus norvegicus OX=10116 GN=Arrdc3 PE=2 SV=1;	PF00339;PF02752	Arrestin_N;Arrestin_C	Arrestin;Arrestin
TRINITY_DN909_c0_g1	acyl-CoA Delta(11) desaturase [Ceratina calcarata]	19.23	21.46	28.18	10.2	11.64	10.93	22.9567	10.9233	GO:0006633;GO:0016021;GO:0016717	BP:fatty acid biosynthetic process;CC:integral component of membrane;MF:oxidoreductase activity, acting on paired donors, with oxidation of a pair of donors resulting in the reduction of molecular oxygen to two molecules of water;	K00507	SCD, desC	map04152;map04152;map04152;map04152	AMPK signaling pathway;	COG1398	L:Replication, recombination and repair	sp|P13516|ACOD1_MOUSE;	Acyl-CoA desaturase 1 OS=Mus musculus OX=10090 GN=Scd1 PE=1 SV=2;	PF00487	FA_desaturase	Fatty acid desaturase
TRINITY_DN9127_c0_g1	angiomotin-like [Rhopalosiphum maidis]	23.25	8.56	10.91	2	1.5	2.51	14.24	2.00333	GO:0042302	MF:structural constituent of cuticle;	------	------	------	------	ENOG4112DDP;ENOG4112DDP	S:Function unknown;	sp|P82119|CUO6_BLACR;	Cuticle protein 6 OS=Blaberus craniifer OX=6982 PE=1 SV=1;	PF00379	Chitin_bind_4	Insect cuticle protein
TRINITY_DN9225_c0_g1	ATP synthase F0 subunit 6 [Hepialus xiaojinensis]	2759.6	2756.36	1773.61	1229.11	1247.27	881.37	2429.86	1119.25	GO:0015986;GO:0045263;GO:0005743;GO:0016021;GO:0015078	BP:ATP synthesis coupled proton transport;CC:proton-transporting ATP synthase complex, coupling factor;CC:mitochondrial inner membrane;CC:integral component of membrane;MF:hydrogen ion transmembrane transporter activity;	K02126	ATPeF0A, MTATP6, ATP6	map05012;map05012;map05012;map05012	Parkinson's disease;	COG0356	C:Energy production and conversion	sp|P33507|ATP6_ANOQU;	ATP synthase subunit a OS=Anopheles quadrimaculatus OX=7166 GN=ATP6 PE=3 SV=1;	PF00119	ATP-synt_A	ATP synthase A chain
TRINITY_DN9254_c0_g3	glutathione S-transferase-like [Pieris rapae]	18519.5	13228.5	12278.7	6428.2	6627.2	7157.6	14675.6	6737.67	GO:0016740;GO:0004364	MF:transferase activity;MF:glutathione transferase activity;	K04097	HPGDS	map00590;map00590;map00590;map00590;map00590	Arachidonic acid metabolism;	ENOG41103AU;ENOG41103AU;ENOG41103AU	O:Posttranslational modification, protein turnover, chaperones;	sp|P46437|GST_MUSDO;	Glutathione S-transferase OS=Musca domestica OX=7370 PE=2 SV=1;	PF14497;PF02798;PF00043	GST_C_3;GST_N;GST_C	Glutathione S-transferase, C-terminal domain;Glutathione S-transferase, N-terminal domain;Glutathione S-transferase, C-terminal domain
TRINITY_DN9315_c0_g3	serine 3-dehydrogenase [Culex quinquefasciatus]	2.59	2.1	1.96	0.44	0.98	0.63	2.21667	0.683333	GO:0016021;GO:0016491	CC:integral component of membrane;MF:oxidoreductase activity;	K15890	FOHSDR	map00981;map00981	Insect hormone biosynthesis;	COG4221	S:Function unknown	sp|D2WKD9|SDR1_AEDAE;	Farnesol dehydrogenase OS=Aedes aegypti OX=7159 GN=SDR-1 PE=1 SV=2;	PF00106;PF13561	adh_short;adh_short_C2	short chain dehydrogenase;Enoyl
TRINITY_DN9390_c0_g1	Uncharacterized protein APZ42_003968 [Daphnia magna]	143.4	60.76	29.8	27.82	22.07	37.66	77.9867	29.1833	------	------	------	------	------	------	ENOG4111UA7	S:Function unknown	------	------	------	------	------
TRINITY_DN9420_c0_g1	synaptic vesicle glycoprotein 2B-like [Manduca sexta]	3.68	5.18	4.16	2.21	1.26	0.98	4.34	1.48333	GO:0016021;GO:0022857	CC:integral component of membrane;MF:transmembrane transporter activity;	------	------	------	------	COG0477;COG0477;COG0477	G:Carbohydrate transport and metabolism;	sp|Q63564|SV2B_RAT;	Synaptic vesicle glycoprotein 2B OS=Rattus norvegicus OX=10116 GN=Sv2b PE=1 SV=1;	PF00083;PF07690	Sugar_tr;MFS_1	Sugar;Major Facilitator Superfamily
TRINITY_DN9431_c0_g1		127.96	188.81	165.91	94.73	99.49	87.59	160.893	93.9367	------	------	------	------	------	------	------	------	------	------	------	------	------
TRINITY_DN9625_c0_g1		46.05	36.56	42.84	16.02	29.92	25.21	41.8167	23.7167	------	------	------	------	------	------	------	------	------	------	------	------	------
TRINITY_DN9782_c0_g1		174.45	137.11	135.97	49.5	96.77	68.53	149.177	71.6	------	------	------	------	------	------	------	------	------	------	------	------	------
TRINITY_DN988_c0_g2		2.48	7.12	3.52	2.07	1.32	1.05	4.37333	1.48	------	------	------	------	------	------	------	------	------	------	------	------	------
BsvsMOCK2_UP
Gene_id	NR description	MOCK2_1	MOCK2_2	MOCK2_3	Tx_BS1	Tx_BS2	Tx_BS3	MOCK2	BS	GO_id	GO_term	KO_id	KO_name	Pathway_id	Pathway_definition	COG_id	COG_Functional Categories	Swiss-Prot_hit-name	Swiss-Prot_description	Pfam_id	Domain	Domain description
TRINITY_DN10011_c0_g1	uncharacterized protein LOC113494782 [Trichoplusia ni]	8.51	3.48	3.85	12.71	5.71	3.88	5.28	7.43333	------	------	------	------	------	------	ENOG4111H1J;ENOG4111H1J;ENOG4111H1J	S:Function unknown;	------	------	PF09588;PF01771	YqaJ;Viral_alk_exo	YqaJ-like viral recombinase domain;Viral alkaline exonuclease
TRINITY_DN10016_c0_g1	hypothetical protein B5V51_12652 [Heliothis virescens]	52.23	48.49	80.36	45.38	46.71	47.27	60.36	46.4533	GO:0046872;GO:0004722	MF:metal ion binding;MF:protein serine/threonine phosphatase activity;	K14803	PTC2_3	------	------	COG0631	S:Function unknown	sp|P49596|PP2C2_CAEEL;	Probable protein phosphatase 2C T23F11.1 OS=Caenorhabditis elegans OX=6239 GN=ppm-2 PE=3 SV=2;	PF00481;PF13672	PP2C;PP2C_2	Protein phosphatase 2C;Protein phosphatase 2C
TRINITY_DN10017_c0_g1	peptidyl-tRNA hydrolase 2, mitochondrial-like isoform X1 [Vanessa tameamea]	22.57	17.83	15.52	16.22	18.43	14.35	18.64	16.3333	GO:0016021;GO:0004045	CC:integral component of membrane;MF:aminoacyl-tRNA hydrolase activity;	K04794	PTH2	------	------	COG1990	G:Carbohydrate transport and metabolism	sp|Q9Y3E5|PTH2_HUMAN;	Peptidyl-tRNA hydrolase 2, mitochondrial OS=Homo sapiens OX=9606 GN=PTRH2 PE=1 SV=1;	PF01981	PTH2	Peptidyl-tRNA hydrolase PTH2
TRINITY_DN1002_c0_g1	peroxisomal N(1)-acetyl-spermine/spermidine oxidase-like isoform X3 [Bombyx mandarina]	98.85	94.73	181.65	90.47	91.98	103.97	125.077	95.4733	GO:0016491	MF:oxidoreductase activity;	------	------	------	------	ENOG410XSNC;ENOG410XSNC;ENOG410XSNC;ENOG410XSNC;ENOG410XSNC	S:Function unknown;	sp|Q8C0L6|PAOX_MOUSE;	Peroxisomal;	PF01593	Amino_oxidase	Flavin containing amine oxidoreductase
TRINITY_DN10033_c0_g1	deoxynucleoside kinase-like [Helicoverpa armigera]	9.33	8.11	6.81	8.92	5.6	9.63	8.08333	8.05	GO:0019206;GO:0005524	MF:nucleoside kinase activity;MF:ATP binding;	K05961	dnk	------	------	COG1428	F:Nucleotide transport and metabolism	sp|Q9XZT6|DNK_DROME;	Deoxynucleoside kinase OS=Drosophila melanogaster OX=7227 GN=dnk PE=1 SV=1;	PF01712;PF13238;PF02223	dNK;AAA_18;Thymidylate_kin	Deoxynucleoside kinase;AAA domain;Thymidylate kinase
TRINITY_DN10035_c0_g2	ribosomal protein L15 [Heliconius melpomene cythera]	2053.16	1888.08	1519.34	3489.24	2855.7	2787.47	1820.19	3044.14	GO:0006412;GO:0005840;GO:0003735	BP:translation;CC:ribosome;MF:structural constituent of ribosome;	K02877	RP-L15e, RPL15	map03010	Ribosome	COG1632	S:Function unknown	sp|P30736|RL15_CHITE;	60S ribosomal protein L15 OS=Chironomus tentans OX=7153 GN=RpL15 PE=3 SV=3;	PF00827	Ribosomal_L15e	Ribosomal L15
TRINITY_DN10075_c0_g3		0	0.28	0.94	4.82	2.92	7.93	0.406667	5.22333	------	------	------	------	------	------	------	------	------	------	------	------	------
TRINITY_DN1007_c1_g1	lysosomal acid glucosylceramidase-like [Odontomachus brunneus]	6.41	7.06	13.15	13.19	8.86	8.98	8.87333	10.3433	GO:0006665;GO:0016021;GO:0016787;GO:0004348	BP:sphingolipid metabolic process;CC:integral component of membrane;MF:hydrolase activity;MF:glucosylceramidase activity;	K01201	GBA, srfJ	map00600;map00600;map00600	Sphingolipid metabolism;	COG5520	G:Carbohydrate transport and metabolism	sp|Q2KHZ8|GLCM_BOVIN;	Lysosomal acid glucosylceramidase OS=Bos taurus OX=9913 GN=GBA PE=2 SV=1;	PF17189	Glyco_hydro_30C	Glycosyl hydrolase family 30 beta sandwich domain
TRINITY_DN10083_c1_g2	pyruvate kinase-like isoform X2 [Galleria mellonella]	350.35	352.64	443.1	408.95	456.24	451.13	382.03	438.773	------	------	K00873	PK, pyk	map05203;map05203;map05203;map05203;map05203;map05203;map05203	Viral carcinogenesis;	COG0469	G:Carbohydrate transport and metabolism	sp|O62619|KPYK_DROME;	Pyruvate kinase OS=Drosophila melanogaster OX=7227 GN=PyK PE=2 SV=2;	PF00224;PF02887	PK;PK_C	Pyruvate kinase, barrel domain;Pyruvate kinase, alpha/beta domain
TRINITY_DN10092_c0_g1	unnamed protein product, partial [Oikopleura dioica]	22.39	28.83	17	48.55	35.83	43.58	22.74	42.6533	GO:0016021	CC:integral component of membrane;	------	------	------	------	COG0048;COG0048;COG0048	J:Translation, ribosomal structure and biogenesis;	------	------	------	------	------
TRINITY_DN10117_c0_g1	hypothetical protein evm_004029 [Chilo suppressalis]	918.38	874.74	747.53	1539.59	1098.63	1335.51	846.883	1324.58	GO:0006412;GO:0005840;GO:0003735	BP:translation;CC:ribosome;MF:structural constituent of ribosome;	K02966	RP-S19e, RPS19	map03010	Ribosome	COG2238	O:Posttranslational modification, protein turnover, chaperones	sp|P39018|RS19A_DROME;	40S ribosomal protein S19a OS=Drosophila melanogaster OX=7227 GN=RpS19a PE=1 SV=3;	PF01090	Ribosomal_S19e	Ribosomal protein S19e
TRINITY_DN10162_c0_g2	uncharacterized protein LOC106667594 [Cimex lectularius]	6.21	5.87	4.79	3.82	5.04	4.12	5.62333	4.32667	------	------	------	------	------	------	ENOG410YNHJ;ENOG410YNHJ;ENOG410YNHJ	S:Function unknown;	------	------	PF10545;PF02944;PF13837;PF13873	MADF_DNA_bdg;BESS;Myb_DNA-bind_4;Myb_DNA-bind_5	Alcohol dehydrogenase transcription factor Myb/SANT-like;BESS motif;Myb/SANT-like DNA-binding domain;Myb/SANT-like DNA-binding domain
TRINITY_DN10162_c0_g3	uncharacterized protein LOC106667594 [Cimex lectularius]	15.87	17.93	16.32	13.96	14.21	10.72	16.7067	12.9633	------	------	------	------	------	------	ENOG410YNHJ;ENOG410YNHJ;ENOG410YNHJ	S:Function unknown;	------	------	PF10545	MADF_DNA_bdg	Alcohol dehydrogenase transcription factor Myb/SANT-like
TRINITY_DN10164_c0_g1	lysosomal Pro-X carboxypeptidase [Cryptotermes secundus]	213.61	245.41	254.65	172.31	195.02	177.34	237.89	181.557	GO:0004180;GO:0008236	MF:carboxypeptidase activity;MF:serine-type peptidase activity;	K01285	PRCP	map04614;map04614	Renin-angiotensin system;	ENOG410Y38A	S:Function unknown	sp|Q7TMR0|PCP_MOUSE;	Lysosomal Pro-X carboxypeptidase OS=Mus musculus OX=10090 GN=Prcp PE=1 SV=2;	PF05577;PF12146;PF05576;PF00561;PF11144	Peptidase_S28;Hydrolase_4;Peptidase_S37;Abhydrolase_1;DUF2920	Serine carboxypeptidase S28;Serine aminopeptidase, S33;PS-10 peptidase S37;alpha/beta hydrolase fold;Protein of unknown function
TRINITY_DN10180_c1_g6	uncharacterized protein LOC100573498 [Acyrthosiphon pisum]	0.77	0.6	0.2	2.83	2.12	4.52	0.523333	3.15667	GO:0005975;GO:0016853	BP:carbohydrate metabolic process;MF:isomerase activity;	K01808	rpiB	map00030;map00030	Pentose phosphate pathway;	COG0698	G:Carbohydrate transport and metabolism	sp|P0CL19|RPIB_COCIM;	Putative ribose 5-phosphate isomerase OS=Coccidioides immitis;	PF02502	LacAB_rpiB	Ribose/Galactose Isomerase
TRINITY_DN1018_c0_g1	AGAP011789-PA-like protein [Anopheles sinensis]	276.56	225.45	386.39	368.7	320.89	338.93	296.133	342.84	GO:0006508;GO:0005615;GO:0004252	BP:proteolysis;CC:extracellular space;MF:serine-type endopeptidase activity;	------	------	------	------	COG5640	O:Posttranslational modification, protein turnover, chaperones	sp|Q9GRW0|PPAF2_HOLDI;	Phenoloxidase-activating factor 2 OS=Holotrichia diomphalia OX=33394 GN=PPAF2 PE=1 SV=1;	PF00089	Trypsin	Trypsin
TRINITY_DN10211_c0_g1		17.1	6.76	35.73	33.23	35.25	35.34	19.8633	34.6067	------	------	------	------	------	------	------	------	------	------	------	------	------
TRINITY_DN10214_c0_g3	succinate dehydrogenase assembly factor 2-B, mitochondrial isoform X2 [Bombyx mori]	65.05	33.01	27.98	42.46	37.05	35.38	42.0133	38.2967	GO:0018293;GO:0006121;GO:0005759	BP:protein-FAD linkage;BP:mitochondrial electron transport, succinate to ubiquinone;CC:mitochondrial matrix;	K18168	SDHAF2, SDH5	------	------	COG2938	S:Function unknown	sp|B3MGU5|SDF2B_DROAN;	Succinate dehydrogenase assembly factor 2-B, mitochondrial OS=Drosophila ananassae OX=7217 GN=GF11203 PE=3 SV=1;	PF03937	Sdh5	Flavinator of succinate dehydrogenase
TRINITY_DN1023_c0_g1	unnamed protein product [Arctia plantaginis]	1434.51	1461.22	1662.96	1102.54	1270.64	1248.38	1519.56	1207.19	GO:0005737;GO:0003723	CC:cytoplasm;MF:RNA binding;	K13126	PABPC	map03018;map03018;map03018	RNA degradation;	ENOG410XR5X	S:Function unknown	sp|P20965|PABPA_XENLA;	Polyadenylate-binding protein 1-A OS=Xenopus laevis OX=8355 GN=pabpc1-a PE=1 SV=3;	PF00076;PF00658;PF16842	RRM_1;PABP;RRM_occluded	RNA recognition motif.;Poly-adenylate binding protein, unique domain;Occluded RNA-recognition motif
TRINITY_DN1024_c0_g2	cytochrome P450 9e2-like [Ctenocephalides felis]	186.43	215.66	324.48	245.94	279.5	254.19	242.19	259.877	GO:0005506;GO:0016705;GO:0004497;GO:0020037	MF:iron ion binding;MF:oxidoreductase activity, acting on paired donors, with incorporation or reduction of molecular oxygen;MF:monooxygenase activity;MF:heme binding;	K15003	CYP9	------	------	COG2124	O:Posttranslational modification, protein turnover, chaperones	sp|Q964T2|CP9E2_BLAGE;	Cytochrome P450 9e2 OS=Blattella germanica OX=6973 GN=CYP9E2 PE=2 SV=1;	PF00067	p450	Cytochrome P450
TRINITY_DN1025_c0_g1	PREDICTED: cytochrome P450 9e2-like [Amyelois transitella]	141.55	210.6	269.9	214.94	278.45	231.81	207.35	241.733	GO:0016021;GO:0005506;GO:0016705;GO:0004497;GO:0020037	CC:integral component of membrane;MF:iron ion binding;MF:oxidoreductase activity, acting on paired donors, with incorporation or reduction of molecular oxygen;MF:monooxygenase activity;MF:heme binding;	K15003;K14999	CYP9;CYP6	------	------	COG2124	Q:Secondary metabolites biosynthesis, transport and catabolism	sp|Q964T2|CP9E2_BLAGE;	Cytochrome P450 9e2 OS=Blattella germanica OX=6973 GN=CYP9E2 PE=2 SV=1;	PF00067	p450	Cytochrome P450
TRINITY_DN10287_c0_g2	PREDICTED: leucine-rich repeat-containing protein 58-like [Amyelois transitella]	58.08	63.01	66.77	46.49	51.01	57.39	62.62	51.63	------	------	------	------	------	------	COG4886	E:Amino acid transport and metabolism	sp|Q32NT4|LRC58_XENLA;	Leucine-rich repeat-containing protein 58 OS=Xenopus laevis OX=8355 GN=lrrc58 PE=2 SV=1;	PF13855;PF12799;PF14580	LRR_8;LRR_4;LRR_9	Leucine rich repeat;Leucine Rich repeats;Leucine-rich repeat
TRINITY_DN1028_c0_g1	antichymotrypsin-2-like isoform X7 [Bicyclus anynana]	2520.09	3410.59	2337.82	4503.39	4954.36	5034.14	2756.17	4830.63	GO:0005615	CC:extracellular space;	------	------	------	------	COG4826	O:Posttranslational modification, protein turnover, chaperones	sp|P22922|A1AT_BOMMO;	Antitrypsin OS=Bombyx mori OX=7091 PE=1 SV=2;	PF00079	Serpin	Serpin
TRINITY_DN10296_c0_g2		19.59	18.32	18.53	41.81	34.61	50.99	18.8133	42.47	------	------	------	------	------	------	------	------	------	------	------	------	------
TRINITY_DN1029_c0_g1	cytochrome P450 9e2-like [Ctenocephalides felis]	4.05	4.52	4.09	2.69	2.96	2.8	4.22	2.81667	GO:0005506;GO:0016705;GO:0004497;GO:0020037	MF:iron ion binding;MF:oxidoreductase activity, acting on paired donors, with incorporation or reduction of molecular oxygen;MF:monooxygenase activity;MF:heme binding;	K15003	CYP9	------	------	COG2124	Q:Secondary metabolites biosynthesis, transport and catabolism	sp|Q964T2|CP9E2_BLAGE;	Cytochrome P450 9e2 OS=Blattella germanica OX=6973 GN=CYP9E2 PE=2 SV=1;	PF00067	p450	Cytochrome P450
TRINITY_DN1029_c0_g2	cytochrome P450 9e2-like [Ctenocephalides felis]	54.08	50.96	71.09	45.02	49.71	45.02	58.71	46.5833	GO:0005506;GO:0016705;GO:0004497;GO:0020037	MF:iron ion binding;MF:oxidoreductase activity, acting on paired donors, with incorporation or reduction of molecular oxygen;MF:monooxygenase activity;MF:heme binding;	K15003	CYP9	------	------	COG2124	Q:Secondary metabolites biosynthesis, transport and catabolism	sp|Q9VG82|CP9F2_DROME;	Probable cytochrome P450 9f2 OS=Drosophila melanogaster OX=7227 GN=Cyp9f2 PE=2 SV=1;	PF00067	p450	Cytochrome P450
TRINITY_DN102_c0_g3	uncharacterized protein LOC115440167 [Manduca sexta]	253.58	293.72	240.03	203.56	243.06	238.54	262.443	228.387	------	------	------	------	------	------	ENOG410YGM5	S:Function unknown	------	------	------	------	------
TRINITY_DN10310_c0_g2	cytochrome b-c1 complex subunit 8 [Galleria mellonella]	331.46	232.97	175.82	323.15	264.99	315.49	246.75	301.21	GO:0008121	MF:ubiquinol-cytochrome-c reductase activity;	K00418	QCR8, UQCRQ	map00190;map00190;map00190;map00190;map00190;map00190	Oxidative phosphorylation;	ENOG41123BH	I:Lipid transport and metabolism	sp|Q9CQ69|QCR8_MOUSE;	Cytochrome b-c1 complex subunit 8 OS=Mus musculus OX=10090 GN=Uqcrq PE=1 SV=3;	PF02939	UcrQ	UcrQ family
TRINITY_DN10326_c0_g1	methionine--tRNA ligase, cytoplasmic isoform X2 [Ostrinia furnacalis]	20.06	25.69	28.95	18.63	20.95	19.41	24.9	19.6633	GO:0006431;GO:0004825;GO:0005524	BP:methionyl-tRNA aminoacylation;MF:methionine-tRNA ligase activity;MF:ATP binding;	K01874	MARS, metG	map00450;map00450	Selenocompound metabolism;	COG0143	J:Translation, ribosomal structure and biogenesis	sp|Q6PF21|SYMC_XENLA;	Methionine--tRNA ligase, cytoplasmic OS=Xenopus laevis OX=8355 GN=mars PE=2 SV=1;	PF09334;PF00458;PF18485;PF00133;PF13410	tRNA-synt_1g;WHEP-TRS;GST_N_5;tRNA-synt_1;GST_C_2	tRNA synthetases class I;WHEP-TRS domain;Glutathione S-transferase, N-terminal domain;tRNA synthetases class I;Glutathione S-transferase, C-terminal domain
TRINITY_DN10357_c0_g1	small nuclear ribonucleoprotein-associated protein B [Orussus abietinus]	40.52	41.56	42.94	29.03	31.47	31.89	41.6733	30.7967	GO:0008406;GO:0000398;GO:0007281;GO:0007283;GO:0005737;GO:0046540;GO:0071004;GO:0030532;GO:0071011;GO:0005634;GO:0005682;GO:0005686;GO:0005687;GO:0015030;GO:0005685;GO:0071013;GO:0005681;GO:0045495;GO:0003723	BP:gonad development;BP:mRNA splicing, via spliceosome;BP:germ cell development;BP:spermatogenesis;CC:cytoplasm;CC:U4/U6 x U5 tri-snRNP complex;CC:U2-type prespliceosome;CC:small nuclear ribonucleoprotein complex;CC:precatalytic spliceosome;CC:nucleus;CC:U5 snRNP;CC:U2 snRNP;CC:U4 snRNP;CC:Cajal body;CC:U1 snRNP;CC:catalytic step 2 spliceosome;CC:spliceosomal complex;CC:pole plasm;MF:RNA binding;	K11086	SNRPB, SMB	map05322;map05322	Systemic lupus erythematosus;	COG1958	K:Transcription	sp|Q05856|RSMB_DROME;	Small nuclear ribonucleoprotein-associated protein B OS=Drosophila melanogaster OX=7227 GN=SmB PE=1 SV=1;	PF01423	LSM	LSM domain
TRINITY_DN1035_c0_g1	PREDICTED: chaperone protein ClpB-like [Drosophila eugracilis]	0.17	0.22	0.19	2.04	1.01	1.42	0.193333	1.49	GO:0019538;GO:0009408;GO:0042026;GO:0005737;GO:0005524	BP:protein metabolic process;BP:response to heat;BP:protein refolding;CC:cytoplasm;MF:ATP binding;	K03695	clpB	map04213	Longevity regulating pathway - multiple species	COG0542	O:Posttranslational modification, protein turnover, chaperones	sp|P31540|HSP98_NEUCR;	Heat shock protein hsp98 OS=Neurospora crassa;	PF07724;PF17871;PF00004;PF10431;PF07728;PF13401;PF13191;PF00158	AAA_2;AAA_lid_9;AAA;ClpB_D2-small;AAA_5;AAA_22;AAA_16;Sigma54_activat	AAA domain;AAA lid domain;ATPase family associated with various cellular activities;C-terminal, D2-small domain, of ClpB protein;AAA domain;AAA domain;AAA ATPase domain;Sigma-54 interaction domain
TRINITY_DN1035_c0_g2	uncharacterized protein LOC111065993 [Drosophila obscura]	0	0	0	1.71	1.79	1.45	0	1.65	GO:0019538;GO:0042026;GO:0009408;GO:0005737;GO:0005524;GO:0016491	BP:protein metabolic process;BP:protein refolding;BP:response to heat;CC:cytoplasm;MF:ATP binding;MF:oxidoreductase activity;	K03695	clpB	map04213	Longevity regulating pathway - multiple species	COG0542	O:Posttranslational modification, protein turnover, chaperones	sp|P31540|HSP98_NEUCR;	Heat shock protein hsp98 OS=Neurospora crassa;	PF07724;PF17871;PF00004;PF10431;PF07728;PF13401;PF13191;PF00158;PF02861	AAA_2;AAA_lid_9;AAA;ClpB_D2-small;AAA_5;AAA_22;AAA_16;Sigma54_activat;Clp_N	AAA domain;AAA lid domain;ATPase family associated with various cellular activities;C-terminal, D2-small domain, of ClpB protein;AAA domain;AAA domain;AAA ATPase domain;Sigma-54 interaction domain;Clp amino terminal domain, pathogenicity island component
TRINITY_DN10363_c0_g1	hypothetical protein RR46_14774 [Papilio xuthus]	2.86	2.55	1.76	1.42	1.81	2.05	2.39	1.76	GO:0007605;GO:0051015	BP:sensory perception of sound;MF:actin filament binding;	K21877	USH1C	------	------	ENOG4110362	O:Posttranslational modification, protein turnover, chaperones	------	------	------	------	------
TRINITY_DN10366_c0_g1	coiled-coil-helix-coiled-coil-helix domain-containing protein 10, mitochondrial [Ostrinia furnacalis]	293.49	279.99	360.14	315.51	323.71	288.01	311.207	309.077	------	------	K22758	CHCHD2	------	------	ENOG41126E7	S:Function unknown	sp|Q9D1L0|CHCH2_MOUSE;	Coiled-coil-helix-coiled-coil-helix domain-containing protein 2 OS=Mus musculus OX=10090 GN=Chchd2 PE=2 SV=1;	PF06747	CHCH	CHCH domain
TRINITY_DN10369_c0_g2	uncharacterized protein LOC112058097 [Bicyclus anynana]	86.75	88	81.36	109.86	107.55	102.44	85.37	106.617	------	------	K23518	MACROD, ymdB	------	------	COG2110	S:Function unknown	sp|Q3UYG8|MACD2_MOUSE;	ADP-ribose glycohydrolase MACROD2 OS=Mus musculus OX=10090 GN=Macrod2 PE=1 SV=1;	PF01661	Macro	Macro domain
TRINITY_DN10374_c0_g1	PREDICTED: inosine triphosphate pyrophosphatase [Tribolium castaneum]	9.55	11.31	12.45	9.46	9.64	10.37	11.1033	9.82333	GO:0009204;GO:0009143;GO:0009117;GO:0005737;GO:0005319;GO:0000166;GO:0047429;GO:0046872;GO:0035529	BP:deoxyribonucleoside triphosphate catabolic process;BP:nucleoside triphosphate catabolic process;BP:nucleotide metabolic process;CC:cytoplasm;MF:lipid transporter activity;MF:nucleotide binding;MF:nucleoside-triphosphate diphosphatase activity;MF:metal ion binding;MF:NADH pyrophosphatase activity;	K01519	ITPA	map00983;map00983	Drug metabolism - other enzymes;	COG0127	F:Nucleotide transport and metabolism	sp|Q16YB3|ITPA_AEDAE;	Inosine triphosphate pyrophosphatase OS=Aedes aegypti OX=7159 GN=AAEL008605 PE=3 SV=1;	PF01725	Ham1p_like	Ham1 family
TRINITY_DN10375_c0_g2	ubiquinone biosynthesis O-methyltransferase, mitochondrial [Osmia bicornis bicornis]	23.41	26.04	27.4	22.83	23.96	21.39	25.6167	22.7267	GO:0006744;GO:0032259;GO:0031314;GO:0008425;GO:0004395;GO:0008689	BP:ubiquinone biosynthetic process;BP:methylation;CC:extrinsic component of mitochondrial inner membrane;MF:2-polyprenyl-6-methoxy-1,4-benzoquinone methyltransferase activity;MF:hexaprenyldihydroxybenzoate methyltransferase activity;MF:3-demethylubiquinone-9 3-O-methyltransferase activity;	K00591	COQ3	map00130	Ubiquinone and other terpenoid-quinone biosynthesis	COG2227	H:Coenzyme transport and metabolism	sp|Q63159|COQ3_RAT;	Ubiquinone biosynthesis O-methyltransferase, mitochondrial OS=Rattus norvegicus OX=10116 GN=Coq3 PE=2 SV=2;	PF13489;PF08241;PF13649;PF08242;PF13847;PF02353;PF06325;PF05175;PF13679;PF05401;PF00107	Methyltransf_23;Methyltransf_11;Methyltransf_25;Methyltransf_12;Methyltransf_31;CMAS;PrmA;MTS;Methyltransf_32;NodS;ADH_zinc_N	Methyltransferase domain;Methyltransferase domain;Methyltransferase domain;Methyltransferase domain;Methyltransferase domain;Mycolic acid cyclopropane synthetase;Ribosomal protein L11 methyltransferase;Methyltransferase small domain;Methyltransferase domain;Nodulation protein S;Zinc-binding dehydrogenase
TRINITY_DN103_c1_g1	Dimethylaniline monooxygenase [N-oxide-forming] [Caenorhabditis elegans]	0.03	0	0	6.43	7.6	7.3	0.01	7.11	GO:0016021;GO:0005789;GO:0004497;GO:0050660;GO:0004499;GO:0050661	CC:integral component of membrane;CC:endoplasmic reticulum membrane;MF:monooxygenase activity;MF:flavin adenine dinucleotide binding;MF:N,N-dimethylaniline monooxygenase activity;MF:NADP binding;	------	------	------	------	COG2072	J:Translation, ribosomal structure and biogenesis	sp|Q9I3H5|BVMO_PSEAE;	Baeyer-Villiger monooxygenase OS=Pseudomonas aeruginosa;	PF13738;PF13434;PF07992;PF00743;PF13450;PF01266	Pyr_redox_3;K_oxygenase;Pyr_redox_2;FMO-like;NAD_binding_8;DAO	Pyridine nucleotide-disulphide oxidoreductase;L-lysine 6-monooxygenase;Pyridine nucleotide-disulphide oxidoreductase;Flavin-binding monooxygenase-like;NA;FAD dependent oxidoreductase
TRINITY_DN10401_c0_g1		11.32	20.63	12.87	17.14	16.54	10.23	14.94	14.6367	------	------	------	------	------	------	------	------	------	------	------	------	------
TRINITY_DN10409_c0_g1	mid1-interacting protein 1A [Trichoplusia ni]	209.96	228.3	363.49	316.77	310.14	268.65	267.25	298.52	GO:0046890;GO:0005829	BP:regulation of lipid biosynthetic process;CC:cytosol;	------	------	------	------	ENOG410ZHTJ	S:Function unknown	------	------	PF07084	Spot_14	Thyroid hormone-inducible hepatic protein Spot 14
TRINITY_DN10425_c0_g1		0	0	0	1.05	5.02	3.22	0	3.09667	------	------	------	------	------	------	------	------	------	------	------	------	------
TRINITY_DN10460_c0_g5	PREDICTED: trypsin 3A1-like isoform X3 [Megachile rotundata]	552.33	697.84	663.58	658.93	700.45	682.83	637.917	680.737	GO:0004252	MF:serine-type endopeptidase activity;	------	------	------	------	COG5640	O:Posttranslational modification, protein turnover, chaperones	sp|Q9GRW0|PPAF2_HOLDI;	Phenoloxidase-activating factor 2 OS=Holotrichia diomphalia OX=33394 GN=PPAF2 PE=1 SV=1;	PF00089;PF13365	Trypsin;Trypsin_2	Trypsin;Trypsin-like peptidase domain
TRINITY_DN10472_c0_g1		0	0	0.11	1.89	2.06	3.19	0.036667	2.38	------	------	K02141	ATPeFH, ATP14	map00190	Oxidative phosphorylation	ENOG410Y2V3	I:Lipid transport and metabolism	sp|Q6C2V6|ATP14_YARLI;	ATP synthase subunit H, mitochondrial OS=Yarrowia lipolytica;	PF10775	ATP_sub_h	ATP synthase complex subunit h
TRINITY_DN10485_c1_g1	hypothetical protein ILUMI_20019 [Ignelater luminosus]	0.2	0	0.81	1.17	1.41	1.52	0.336667	1.36667	GO:0003677	MF:DNA binding;	------	------	------	------	ENOG41119D0;ENOG41119D0	S:Function unknown;	------	------	------	------	------
TRINITY_DN10493_c0_g1	transmembrane emp24 domain-containing protein bai isoform X4 [Galleria mellonella]	120.08	108.03	99.87	96.25	95.12	90.05	109.327	93.8067	GO:0016021	CC:integral component of membrane;	K20352	TMED10, ERV25	map05130	Pathogenic Escherichia coli infection	ENOG410XTBQ	U:Intracellular trafficking, secretion, and vesicular transport	sp|B4GE47|TMEDA_DROPE;	Transmembrane emp24 domain-containing protein bai OS=Drosophila persimilis OX=7234 GN=bai PE=3 SV=1;	PF01105	EMP24_GP25L	emp24/gp25L/p24 family/GOLD
TRINITY_DN1049_c0_g4	CLUMA_CG014380, isoform A [Clunio marinus]	288.39	283.26	356.73	416.38	406.18	463.12	309.46	428.56	GO:0009631;GO:0016021	BP:cold acclimation;CC:integral component of membrane;	K19363	LITAF	map04142	Lysosome	ENOG4112C6Z	S:Function unknown	sp|P0C0T0|LITAF_RAT;	Lipopolysaccharide-induced tumor necrosis factor-alpha factor homolog OS=Rattus norvegicus OX=10116 GN=Litaf PE=2 SV=1;	PF10601	zf-LITAF-like	LITAF-like zinc ribbon domain
TRINITY_DN1049_c0_g6	splicing factor 3A subunit 1 [Danaus plexippus plexippus]	21.09	23.75	31.81	16.7	22.7	20.92	25.55	20.1067	GO:0006396;GO:0003723	BP:RNA processing;MF:RNA binding;	K12825	SF3A1, SAP114	map03040	Spliceosome	ENOG410XPNW;ENOG410XPNW	A:RNA processing and modification;	sp|Q15459|SF3A1_HUMAN;	Splicing factor 3A subunit 1 OS=Homo sapiens OX=9606 GN=SF3A1 PE=1 SV=1;	PF01805;PF12230	Surp;PRP21_like_P	Surp module;Pre-mRNA splicing factor PRP21 like protein
TRINITY_DN104_c0_g1	PREDICTED: acyl-CoA dehydrogenase family member 9, mitochondrial [Amyelois transitella]	8.15	12.52	23.21	10.06	8.88	11.23	14.6267	10.0567	GO:0016627;GO:0050660	MF:oxidoreductase activity, acting on the CH-CH group of donors;MF:flavin adenine dinucleotide binding;	------	------	------	------	COG1960	S:Function unknown	sp|Q9H845|ACAD9_HUMAN;	Acyl-CoA dehydrogenase family member 9, mitochondrial OS=Homo sapiens OX=9606 GN=ACAD9 PE=1 SV=1;	PF00441	Acyl-CoA_dh_1	Acyl-CoA dehydrogenase, C-terminal domain
TRINITY_DN10532_c0_g1	cytosol aminopeptidase-like isoform X2 [Ctenocephalides felis]	16.82	20.46	23.96	16.43	17.49	16.01	20.4133	16.6433	GO:0005737;GO:0004177;GO:0008235;GO:0030145	CC:cytoplasm;MF:aminopeptidase activity;MF:metalloexopeptidase activity;MF:manganese ion binding;	K11142	LAP3	map00480;map00480	Glutathione metabolism;	COG0260	S:Function unknown	sp|Q5XGB9|AMPL_XENTR;	Cytosol aminopeptidase OS=Xenopus tropicalis OX=8364 GN=lap3 PE=2 SV=1;	PF00883;PF02789	Peptidase_M17;Peptidase_M17_N	Cytosol aminopeptidase family, catalytic domain;Cytosol aminopeptidase family, N-terminal domain
TRINITY_DN10539_c0_g2	Serine protease snake [Papilio xuthus]	123.99	155.33	224.58	119.99	162.62	200.74	167.967	161.117	GO:0004252	MF:serine-type endopeptidase activity;	------	------	------	------	COG5640	O:Posttranslational modification, protein turnover, chaperones	sp|P05049|SNAK_DROME;	Serine protease snake OS=Drosophila melanogaster OX=7227 GN=snk PE=1 SV=2;	PF00089	Trypsin	Trypsin
TRINITY_DN1053_c0_g2		2.61	0.66	1.95	5.76	7.46	4.76	1.74	5.99333	------	------	------	------	------	------	------	------	------	------	------	------	------
TRINITY_DN10545_c0_g8	Ribosomal protein S2 [Operophtera brumata]	2084.61	2124.22	2107.37	3519.6	3128.54	3320.1	2105.4	3322.75	GO:0006412;GO:0022627;GO:0015935;GO:0003735;GO:0003723	BP:translation;CC:cytosolic small ribosomal subunit;CC:small ribosomal subunit;MF:structural constituent of ribosome;MF:RNA binding;	K02981	RP-S2e, RPS2	map03010	Ribosome	COG0098	S:Function unknown	sp|P31009|RS2_DROME;	40S ribosomal protein S2 OS=Drosophila melanogaster OX=7227 GN=RpS2 PE=1 SV=2;	PF00333;PF03719	Ribosomal_S5;Ribosomal_S5_C	Ribosomal protein S5, N-terminal domain;Ribosomal protein S5, C-terminal domain
TRINITY_DN1054_c1_g1	adenosylhomocysteinase [Manduca sexta]	1069.33	905.14	1006.28	1062.59	988.98	1100.21	993.583	1050.59	GO:0006730;GO:0004013	BP:one-carbon metabolic process;MF:adenosylhomocysteinase activity;	K01251	E3.3.1.1, ahcY	map00270	Cysteine and methionine metabolism	COG0499	H:Coenzyme transport and metabolism	sp|O76757|SAHH_ANOGA;	Adenosylhomocysteinase OS=Anopheles gambiae OX=7165 GN=Ahcy13 PE=2 SV=2;	PF05221;PF00670;PF02826;PF07991	AdoHcyase;AdoHcyase_NAD;2-Hacid_dh_C;IlvN	S-adenosyl-L-homocysteine hydrolase;S-adenosyl-L-homocysteine hydrolase, NAD binding domain;D-isomer specific 2-hydroxyacid dehydrogenase, NAD binding domain;Acetohydroxy acid isomeroreductase, NADPH-binding domain
TRINITY_DN10555_c0_g1	ribosomal protein L21 [Bombyx mori]	2317.49	2012.44	1622.4	3244.15	2601.52	2737.25	1984.11	2860.97	GO:0006412;GO:0005840;GO:0003735	BP:translation;CC:ribosome;MF:structural constituent of ribosome;	K02889	RP-L21e, RPL21	map03010	Ribosome	COG2139	S:Function unknown	sp|A5JSS2|RL21_CAPHI;	60S ribosomal protein L21 OS=Capra hircus OX=9925 GN=RPL21 PE=2 SV=1;	PF01157	Ribosomal_L21e	Ribosomal protein L21e
TRINITY_DN10555_c0_g4	pyruvate dehydrogenase E1 component subunit beta, mitochondrial [Manduca sexta]	276.09	248.35	207.81	233.94	246.52	241.62	244.083	240.693	GO:0006086;GO:0004739	BP:acetyl-CoA biosynthetic process from pyruvate;MF:pyruvate dehydrogenas;	K00162	PDHB, pdhB	map00620;map00620;map00620;map00620;map00620;map00620	Pyruvate metabolism;	COG0022	S:Function unknown	sp|P11966|ODPB_BOVIN;	Pyruvate dehydrogenase E1 component subunit beta, mitochondrial OS=Bos taurus OX=9913 GN=PDHB PE=1 SV=2;	PF02779;PF02780	Transket_pyr;Transketolase_C	Transketolase, pyrimidine binding domain;Transketolase, C-terminal domain
TRINITY_DN10571_c0_g1	LOW QUALITY PROTEIN: serine/threonine-protein kinase grp [Ctenocephalides felis]	70.12	61.47	79.55	64.32	69.58	60.72	70.38	64.8733	GO:0033314;GO:0006468;GO:0000077;GO:0007348;GO:0007050;GO:0051299;GO:0035556;GO:0051225;GO:0005737;GO:0005634;GO:0004674;GO:0005524	BP:mitotic DNA replication checkpoint;BP:protein phosphorylation;BP:DNA damage checkpoint;BP:regulation of syncytial blastoderm mitotic cell cycle;BP:cell cycle arrest;BP:centrosome separation;BP:intracellular signal transduction;BP:spindle assembly;CC:cytoplasm;CC:nucleus;MF:protein serine/threonine kinase activity;MF:ATP binding;	K02216	CHEK1	map04110;map04110;map04110;map04110	Cell cycle;	ENOG410XQ0D	T:Signal transduction mechanisms	sp|O61661|CHK1_DROME;	Serine/threonine-protein kinase grp OS=Drosophila melanogaster OX=7227 GN=grp PE=1 SV=2;	PF00069;PF07714;PF01636	Pkinase;PK_Tyr_Ser-Thr;APH	Protein kinase domain;Protein tyrosine and serine/threonine kinase;Phosphotransferase enzyme family
TRINITY_DN10581_c0_g1	hypothetical protein B5V51_7650 [Heliothis virescens]	21.31	28.24	22.7	19.17	33.76	24.68	24.0833	25.87	GO:0007160;GO:0016021	BP:cell-matrix adhesion;CC:integral component of membrane;	------	------	------	------	ENOG410YZ7Z	S:Function unknown	sp|H9JIQ1|MESH_BOMMO;	Protein mesh OS=Bombyx mori OX=7091 PE=1 SV=1;	PF03782;PF06119;PF00094;PF00084	AMOP;NIDO;VWD;Sushi	AMOP domain;Nidogen-like;von Willebrand factor type D domain;Sushi repeat
TRINITY_DN10593_c1_g1	unnamed protein product [Leptidea sinapis]	4.49	4.81	5.89	4.93	5.34	3.22	5.06333	4.49667	GO:0000077;GO:0005634;GO:0042025	BP:DNA damage checkpoint;CC:nucleus;CC:host cell nucleus;	K02830	HRAD1, RAD17	------	------	ENOG410YHQU	L:Replication, recombination and repair	sp|O60671|RAD1_HUMAN;	Cell cycle checkpoint protein RAD1 OS=Homo sapiens OX=9606 GN=RAD1 PE=1 SV=1;	PF02144	Rad1	Repair protein Rad1/Rec1/Rad17
TRINITY_DN10601_c0_g2	60S ribosomal protein L24-A-like [Mizuhopecten yessoensis]	0	0	0	1.66	1.34	2.02	0	1.67333	GO:0005840	CC:ribosome;	K02896	RP-L24e, RPL24	map03010	Ribosome	COG2075	J:Translation, ribosomal structure and biogenesis	sp|Q7SDU2|RL24_NEUCR;	60S ribosomal protein L24 OS=Neurospora crassa;	PF01246	Ribosomal_L24e	Ribosomal protein L24e
TRINITY_DN10601_c0_g8		0.95	1.16	0.39	2.69	2.52	1.93	0.833333	2.38	------	------	------	------	------	------	ENOG410Z4IE	S:Function unknown	------	------	PF00170;PF03131;PF07716	bZIP_1;bZIP_Maf;bZIP_2	bZIP transcription factor;bZIP Maf transcription factor;Basic region leucine zipper
TRINITY_DN10602_c1_g3	hypothetical protein C7M84_012855 [Penaeus vannamei]	0.25	0	0.11	18.92	15.13	12.81	0.12	15.62	GO:0005634;GO:0000786;GO:0042025;GO:0046982;GO:0003677	CC:nucleus;CC:nucleosome;CC:host cell nucleus;MF:protein heterodimerization activity;MF:DNA binding;	K11253	H3	map05034;map05034;map05034;map05034	Alcoholism;	COG2036	S:Function unknown	sp|Q6DL03|H3_CHAGB;	Histone H3 OS=Chaetomium globosum;	PF00125;PF15715	Histone;PAF	Core histone H2A/H2B/H3/H4;PCNA-associated factor histone like domain
TRINITY_DN10629_c0_g1		1.98	0.2	1.97	5.27	1.1	3.17	1.38333	3.18	------	------	------	------	------	------	------	------	------	------	------	------	------
TRINITY_DN10649_c0_g1	cytochrome c oxidase assembly protein COX16 homolog, mitochondrial [Agrilus planipennis]	13.42	7.46	11.27	8.72	10.04	5.58	10.7167	8.11333	GO:0016021;GO:0031966	CC:integral component of membrane;CC:mitochondrial membrane;	K18182	COX16	------	------	ENOG411273P	O:Posttranslational modification, protein turnover, chaperones	sp|Q9CR63|COX16_MOUSE;	Cytochrome c oxidase assembly protein COX16 homolog, mitochondrial OS=Mus musculus OX=10090 GN=Cox16 PE=3 SV=1;	PF14138	COX16	Cytochrome c oxidase assembly protein COX16
TRINITY_DN1065_c0_g1	PREDICTED: serine protease 42-like [Dendroctonus ponderosae]	4.71	4.66	3.92	2.66	4.81	3.83	4.43	3.76667	GO:0006508;GO:0016021;GO:0005615;GO:0004252	BP:proteolysis;CC:integral component of membrane;CC:extracellular space;MF:serine-type endopeptidase activity;	------	------	------	------	COG5640	O:Posttranslational modification, protein turnover, chaperones	sp|Q9GRW0|PPAF2_HOLDI;	Phenoloxidase-activating factor 2 OS=Holotrichia diomphalia OX=33394 GN=PPAF2 PE=1 SV=1;	PF00089	Trypsin	Trypsin
TRINITY_DN1065_c1_g3	PREDICTED: serine protease 42-like [Nicrophorus vespilloides]	195.5	253.29	235.59	173.12	182.25	182.26	228.127	179.21	GO:0006508;GO:0005615;GO:0004252	BP:proteolysis;CC:extracellular space;MF:serine-type endopeptidase activity;	------	------	------	------	COG5640	J:Translation, ribosomal structure and biogenesis	sp|Q9GRW0|PPAF2_HOLDI;	Phenoloxidase-activating factor 2 OS=Holotrichia diomphalia OX=33394 GN=PPAF2 PE=1 SV=1;	PF00089	Trypsin	Trypsin
TRINITY_DN10684_c0_g1	26S proteasome non-ATPase regulatory subunit 10 [Eumeta japonica]	18.72	18.45	22.29	15.62	16.08	12.43	19.82	14.71	GO:0000502	CC:proteasome complex;	K06694	PSMD10	------	------	COG0666	S:Function unknown	sp|Q9Z2X2|PSD10_MOUSE;	26S proteasome non-ATPase regulatory subunit 10 OS=Mus musculus OX=10090 GN=Psmd10 PE=1 SV=3;	PF13637;PF12796;PF13857;PF00023;PF13606	Ank_4;Ank_2;Ank_5;Ank;Ank_3	Ankyrin repeats;Ankyrin repeats;Ankyrin repeats;Ankyrin repeat;Ankyrin repeat
TRINITY_DN106_c0_g3	apyrase [Bombyx mori]	268.2	335.83	275.08	258.15	262.57	246.63	293.037	255.783	GO:0009166;GO:0046872;GO:0016788;GO:0000166	BP:nucleotide catabolic process;MF:metal ion binding;MF:hydrolase activity, acting on ester bonds;MF:nucleotide binding;	------	------	------	------	COG0737	F:Nucleotide transport and metabolism	sp|B3A0N5|APY_TABYA;	Apyrase OS=Tabanus yao OX=485572 PE=1 SV=1;	PF02872;PF00149	5_nucleotid_C;Metallophos	5'-nucleotidase, C-terminal domain;Calcineurin-like phosphoesterase
TRINITY_DN106_c1_g2		0.29	0.26	1	4.64	2.74	2.83	0.516667	3.40333	------	------	------	------	------	------	------	------	------	------	------	------	------
TRINITY_DN10700_c0_g1	UDP-glucuronosyltransferase 2B15-like [Photinus pyralis]	15.54	8.02	18.16	24.25	28.35	35.98	13.9067	29.5267	GO:0016021;GO:0016758;GO:0015020	CC:integral component of membrane;MF:transferase activity, transferring hexosyl groups;MF:glucuronosyltransferase activity;	K00699	UGT	map05204;map05204;map05204;map05204;map05204;map05204;map05204;map05204;map05204	Chemical carcinogenesis;	COG1819	S:Function unknown	sp|Q88168|UDPE_NPVSL;	Ecdysteroid UDP-glucosyltransferase OS=Spodoptera littoralis nuclear polyhedrosis virus OX=10456 GN=EGT PE=3 SV=1;	PF00201	UDPGT	UDP-glucoronosyl and UDP-glucosyl transferase
TRINITY_DN1070_c0_g1		91.27	105.41	105.74	83.73	63.57	58.68	100.807	68.66	------	------	------	------	------	------	------	------	------	------	------	------	------
TRINITY_DN10724_c0_g1	vascular endothelial growth factor receptor 1 [Agrilus planipennis]	19.89	28.66	24.02	20.24	24.03	21.72	24.19	21.9967	------	------	K06767;K17341	DSCAM;HMCN	------	------	ENOG410ZJRP;ENOG410ZJRP	S:Function unknown;	sp|A8WQH2|PXDN_CAEBR;	Peroxidasin homolog OS=Caenorhabditis briggsae OX=6238 GN=pxn-1 PE=3 SV=1;	PF07679;PF13927;PF13895;PF00047	I-set;Ig_3;Ig_2;ig	Immunoglobulin I-set domain;Immunoglobulin domain;Immunoglobulin domain;Immunoglobulin domain
TRINITY_DN10741_c0_g1	PREDICTED: leukocyte receptor cluster member 8 homolog isoform X3 [Plutella xylostella]	21.81	24.88	20.65	22.16	28.26	16.52	22.4467	22.3133	------	------	------	------	------	------	ENOG410Y1IK;ENOG410Y1IK;ENOG410Y1IK	S:Function unknown;	------	------	PF11901	DUF3421	Protein of unknown function
TRINITY_DN1078_c0_g2	PREDICTED: uncharacterized protein LOC106134434 [Amyelois transitella]	1.2	1.66	1.2	1.82	3.87	2.3	1.35333	2.66333	------	------	K23222	HARBI1	------	------	ENOG411206Y;ENOG411206Y	S:Function unknown;	sp|Q94K49|ALP1_ARATH;	Protein ANTAGONIST OF LIKE HETEROCHROMATIN PROTEIN 1 OS=Arabidopsis thaliana OX=3702 GN=ALP1 PE=1 SV=1;	PF13359	DDE_Tnp_4	DDE superfamily endonuclease
TRINITY_DN10795_c0_g1		115.77	131.23	165.7	298.35	201.26	231.09	137.567	243.567	------	------	------	------	------	------	------	------	------	------	------	------	------
TRINITY_DN10822_c0_g2	luciferin 4-monooxygenase-like [Bicyclus anynana]	20.35	14.6	27.57	20.19	24.11	22.56	20.84	22.2867	GO:0003824;GO:0004497;GO:0016874	MF:catalytic activity;MF:monooxygenase activity;MF:ligase activity;	K01904	4CL	map00130	Ubiquinone and other terpenoid-quinone biosynthesis	COG0318	S:Function unknown	sp|Q27757|LUCI_PHOPE;	Luciferin 4-monooxygenase OS=Photuris pensylvanica OX=1710587 PE=2 SV=2;	PF00501	AMP-binding	AMP-binding enzyme
TRINITY_DN10830_c0_g1	juvenile hormone epoxide hydrolase-like [Hyposmocoma kahamanoa]	208.7	254.65	365.37	241.65	290.62	307.66	276.24	279.977	GO:0019439;GO:0006979;GO:0016021;GO:0005789;GO:0016787;GO:0033961;GO:0016740;GO:0004602	BP:aromatic compound catabolic process;BP:response to oxidative stress;CC:integral component of membrane;CC:endoplasmic reticulum membrane;MF:hydrolase activity;MF:cis-stilbene-oxide hydrolase activity;MF:transferase activity;MF:glutathione peroxidase activity;	K10719	JHEH	map00981	Insect hormone biosynthesis	COG0596;COG0596	S:Function unknown;	sp|Q8MZR6|HYEP1_CTEFE;	Juvenile hormone epoxide hydrolase 1 OS=Ctenocephalides felis OX=7515 GN=EH1 PE=1 SV=3;	PF06441;PF00561;PF12697	EHN;Abhydrolase_1;Abhydrolase_6	Epoxide hydrolase N terminus;alpha/beta hydrolase fold;Alpha/beta hydrolase family
TRINITY_DN10837_c0_g2		7.07	4.42	7.52	7.17	3.89	8.46	6.33667	6.50667	------	------	------	------	------	------	------	------	------	------	------	------	------
TRINITY_DN10851_c0_g1	NADH dehydrogenase subunit 4 [Hepialus xiaojinensis]	688.65	636.04	605.54	876.15	630.37	564.62	643.41	690.38	GO:0006120;GO:0016021;GO:0031966;GO:0070469;GO:0008137	BP:mitochondrial electron transport, NADH to ubiquinone;CC:integral component of membrane;CC:mitochondrial membrane;CC:respiratory chain;MF:NADH dehydrogenas;	K03881	ND4	map04723;map04723;map04723;map04723;map04723	Retrograde endocannabinoid signaling;	COG1008	C:Energy production and conversion	sp|Q34048|NU4M_CERCA;	NADH-ubiquinone oxidoreductase chain 4 OS=Ceratitis capitata OX=7213 GN=ND4 PE=3 SV=2;	PF00361;PF01059	Proton_antipo_M;Oxidored_q5_N	Proton-conducting membrane transporter;NADH-ubiquinone oxidoreductase chain 4, amino terminus
TRINITY_DN10854_c0_g1		43.32	45.67	69.65	69.27	66.45	38.44	52.88	58.0533	------	------	------	------	------	------	------	------	------	------	------	------	------
TRINITY_DN10880_c0_g1	galactokinase-like [Frankliniella occidentalis]	291.85	317.28	468.68	291.25	310.2	327.25	359.27	309.567	GO:0006012;GO:0033499;GO:0005737;GO:0005829;GO:0019200;GO:0004335;GO:0005534;GO:0005524	BP:galactose metabolic process;BP:galactose catabolic process via UDP-galactose;CC:cytoplasm;CC:cytosol;MF:carbohydrate kinase activity;MF:galactokinase activity;MF:galactose binding;MF:ATP binding;	K00849	galK	map00520;map00520	Amino sugar and nucleotide sugar metabolism;	COG0153	G:Carbohydrate transport and metabolism	sp|P51570|GALK1_HUMAN;	Galactokinase OS=Homo sapiens OX=9606 GN=GALK1 PE=1 SV=1;	PF08544;PF00288	GHMP_kinases_C;GHMP_kinases_N	GHMP kinases C terminal;GHMP kinases N terminal domain
TRINITY_DN1088_c0_g2		4	3.48	3.55	6.35	4.72	3.45	3.67667	4.84	------	------	------	------	------	------	------	------	------	------	------	------	------
TRINITY_DN10918_c0_g1		0.03	0	0	8.71	7.41	7.52	0.01	7.88	------	------	K01199	EGLC	map00500	Starch and sucrose metabolism	COG5309	P:Inorganic ion transport and metabolism	sp|Q0C7P6|EGLC_ASPTN;	Probable glucan endo-1,3-beta-glucosidase eglC OS=Aspergillus terreus;	PF00332;PF01391	Glyco_hydro_17;Collagen	Glycosyl hydrolases family 17;Collagen triple helix repeat
TRINITY_DN10919_c0_g1	uncharacterized protein LOC111517001 [Leptinotarsa decemlineata]	44.38	40.03	61.87	43.42	31.47	36.15	48.76	37.0133	GO:0003677	MF:DNA binding;	------	------	------	------	ENOG4111NZM;ENOG4111NZM	S:Function unknown;	------	------	PF05485	THAP	THAP domain
TRINITY_DN1091_c0_g1		282.95	276.71	196.5	250.92	268.42	274.47	252.053	264.603	------	------	------	------	------	------	------	------	------	------	------	------	------
TRINITY_DN1091_c2_g2	cyclin-dependent kinase 6 [Vanessa tameamea]	14.01	13.92	17.23	15.59	11.85	13.03	15.0533	13.49	GO:0004674;GO:0005524	MF:protein serine/threonine kinase activity;MF:ATP binding;	K02089	CDK4	map04110;map04110;map04110;map04110;map04110;map04110;map04110;map04110;map04110;map04110;map04110;map04110;map04110;map04110;map04110;map04110;map04110;map04110;map04110;map04110;map04110;map04110	Cell cycle;	ENOG410XPP3	T:Signal transduction mechanisms	sp|Q64261|CDK6_MOUSE;	Cyclin-dependent kinase 6 OS=Mus musculus OX=10090 GN=Cdk6 PE=1 SV=2;	PF00069;PF07714;PF01636;PF14531;PF06293	Pkinase;PK_Tyr_Ser-Thr;APH;Kinase-like;Kdo	Protein kinase domain;Protein tyrosine and serine/threonine kinase;Phosphotransferase enzyme family;Kinase-like;Lipopolysaccharide kinase
TRINITY_DN1092_c1_g1	hypothetical protein B5V51_8792 [Heliothis virescens]	365.03	356.7	326.72	318.44	278.9	325.08	349.483	307.473	GO:0016021	CC:integral component of membrane;	K17279	REEP5_6	------	------	COG5052	U:Intracellular trafficking, secretion, and vesicular transport	sp|Q29RM3|REEP5_BOVIN;	Receptor expression-enhancing protein 5 OS=Bos taurus OX=9913 GN=REEP5 PE=2 SV=1;	PF03134	TB2_DP1_HVA22	TB2/DP1, HVA22 family
TRINITY_DN10949_c0_g1	DNA primase small subunit isoform X1 [Vanessa tameamea]	1.73	2.42	2.04	1.04	2.06	2.01	2.06333	1.70333	GO:0003896	MF:DNA primase activity;	K02684	PRI1	map03030	DNA replication	COG1467	L:Replication, recombination and repair	sp|Q24317|PRI1_DROME;	DNA primase small subunit OS=Drosophila melanogaster OX=7227 GN=DNApol-alpha50 PE=2 SV=2;	PF01896	DNA_primase_S	DNA primase small subunit
TRINITY_DN10968_c0_g1	hypothetical protein GE061_14853 [Apolygus lucorum]	192.94	190.89	185.78	221.73	203.44	223.66	189.87	216.277	GO:0015986;GO:0045261;GO:0005524;GO:0046933	BP:ATP synthesis coupled proton transport;CC:proton-transporting ATP synthase complex, catalytic core;MF:ATP binding;MF:proton-transporting ATP synthase activity, rotational mechanism;	K02133	ATPeF1B, ATP5B, ATP2	map05012;map05012;map05012;map05012	Parkinson's disease;	COG0055;COG0055	C:Energy production and conversion;	sp|Q25117|ATPB_HEMPU;	ATP synthase subunit beta, mitochondrial OS=Hemicentrotus pulcherrimus OX=7650 PE=2 SV=1;	PF00006	ATP-synt_ab	ATP synthase alpha/beta family, nucleotide-binding domain
TRINITY_DN10979_c0_g1	heat shock protein 90-2, partial [Laodelphax striatellus]	0.69	0.45	0.4	22.56	17.46	19.45	0.513333	19.8233	GO:0006457;GO:0051082;GO:0005524	BP:protein folding;MF:unfolded protein binding;MF:ATP binding;	K04079	HSP90A, htpG	map05215;map05215;map05215;map05215;map05215;map05215;map05215;map05215;map05215;map05215;map05215;map05215	Prostate cancer;	COG0326	O:Posttranslational modification, protein turnover, chaperones	sp|O43109|HSP90_PODAS;	Heat shock protein 90 homolog OS=Podospora anserina OX=5145 GN=MOD-E PE=3 SV=1;	PF00183;PF02518;PF13589	HSP90;HATPase_c;HATPase_c_3	Hsp90 protein;Histidine kinase-, DNA gyrase B-, and HSP90-like ATPase;Histidine kinase-, DNA gyrase B-, and HSP90-like ATPase
TRINITY_DN10988_c0_g1	PREDICTED: tRNA (guanine(10)-N2)-methyltransferase homolog [Papilio polytes]	3.38	3.52	5.6	2.93	3.64	3.02	4.16667	3.19667	GO:0032259;GO:0008168;GO:0003676	BP:methylation;MF:methyltransferase activity;MF:nucleic acid binding;	K15430	TRM11, TRMT11	------	------	COG1041	L:Replication, recombination and repair	sp|Q6YJI5|TRM11_CHICK;	tRNA;	PF01170;PF01555;PF02384	UPF0020;N6_N4_Mtase;N6_Mtase	Putative RNA methylase family UPF0020;DNA methylase;N-6 DNA Methylase
TRINITY_DN1098_c0_g1	dnaJ homolog subfamily C member 30-like [Helicoverpa armigera]	13.35	8.23	8.34	10.61	5.12	9.5	9.97333	8.41	GO:0016021	CC:integral component of membrane;	K19374	DNAJC30	------	------	COG2214;COG2214	L:Replication, recombination and repair;	sp|P59041|DJC30_MOUSE;	DnaJ homolog subfamily C member 30, mitochondrial OS=Mus musculus OX=10090 GN=Dnajc30 PE=1 SV=1;	PF00226	DnaJ	DnaJ domain
TRINITY_DN10990_c0_g1	D-arabinitol dehydrogenase 1-like isoform X1 [Zootermopsis nevadensis]	0	0.02	0	2.78	2.05	2.12	0.006667	2.31667	GO:0008270;GO:0016491	MF:zinc ion binding;MF:oxidoreductase activity;	K17818	ARD1	map00040	Pentose and glucuronate interconversions	COG1063	E:Amino acid transport and metabolism	sp|Q4R0J7|ARD1_UROFA;	D-arabinitol dehydrogenase 1 OS=Uromyces fabae OX=55588 GN=ARD1 PE=1 SV=1;	PF08240;PF00107;PF16912;PF13602;PF03435	ADH_N;ADH_zinc_N;Glu_dehyd_C;ADH_zinc_N_2;Sacchrp_dh_NADP	Alcohol dehydrogenase GroES-like domain;Zinc-binding dehydrogenase;Glucose dehydrogenase C-terminus;Zinc-binding dehydrogenase;Saccharopine dehydrogenase NADP binding domain
TRINITY_DN10_c0_g1	inter-alpha-trypsin inhibitor heavy chain H4-like isoform X1 [Spodoptera litura]	772.76	940.33	593.7	723.1	989.74	907.39	768.93	873.41	------	------	------	------	------	------	------	------	------	------	------	------	------
TRINITY_DN10_c0_g2	inter-alpha-trypsin inhibitor heavy chain H4-like isoform X1 [Helicoverpa armigera]	1804.58	2258.76	1449.09	2135.48	2673.39	2543.62	1837.48	2450.83	------	------	------	------	------	------	COG2304	S:Function unknown	sp|Q14624|ITIH4_HUMAN;	Inter-alpha-trypsin inhibitor heavy chain H4 OS=Homo sapiens OX=9606 GN=ITIH4 PE=1 SV=4;	PF08487;PF00092;PF13519;PF13768	VIT;VWA;VWA_2;VWA_3	Vault protein inter-alpha-trypsin domain;von Willebrand factor type A domain;von Willebrand factor type A domain;von Willebrand factor type A domain
TRINITY_DN1102_c0_g1		0	0	0	1.58	1.87	2.02	0	1.82333	------	------	------	------	------	------	------	------	------	------	------	------	------
TRINITY_DN11030_c0_g1		147.47	121.47	202.93	148.84	118.78	118.79	157.29	128.803	------	------	------	------	------	------	------	------	------	------	------	------	------
TRINITY_DN11049_c0_g1	small nuclear ribonucleoprotein Sm D3 isoform X2 [Danaus plexippus plexippus]	57.13	39.28	55.3	42.7	35.83	32.3	50.57	36.9433	GO:0000387;GO:0005681	BP:spliceosomal snRNP assembly;CC:spliceosomal complex;	K11088	SNRPD3, SMD3	map05322;map05322	Systemic lupus erythematosus;	COG1958	V:Defense mechanisms	sp|O44437|SMD3_DROME;	Small nuclear ribonucleoprotein Sm D3 OS=Drosophila melanogaster OX=7227 GN=SmD3 PE=1 SV=1;	PF01423	LSM	LSM domain
TRINITY_DN11050_c1_g1		17.7	15.65	29.18	50.76	22.21	40.63	20.8433	37.8667	------	------	------	------	------	------	------	------	------	------	------	------	------
TRINITY_DN11056_c0_g3	cytochrome P450 9e2-like [Diabrotica virgifera virgifera]	21.45	27.25	35.23	37.25	43.25	40.38	27.9767	40.2933	GO:0005506;GO:0016705;GO:0004497;GO:0020037	MF:iron ion binding;MF:oxidoreductase activity, acting on paired donors, with incorporation or reduction of molecular oxygen;MF:monooxygenase activity;MF:heme binding;	K15003;K14999	CYP9;CYP6	------	------	COG2124	Q:Secondary metabolites biosynthesis, transport and catabolism	------	------	PF00067	p450	Cytochrome P450
TRINITY_DN11062_c0_g1	UDP-glycosyltransferase UGT40AM1 [Chilo suppressalis]	190.51	200.88	241.51	276.63	286.62	297.86	210.967	287.037	GO:0016021;GO:0016758;GO:0015020	CC:integral component of membrane;MF:transferase activity, transferring hexosyl groups;MF:glucuronosyltransferase activity;	K00699	UGT	map05204;map05204;map05204;map05204;map05204;map05204;map05204;map05204;map05204	Chemical carcinogenesis;	COG1819	S:Function unknown	sp|P19488|UDB37_RAT;	UDP-glucuronosyltransferase 2B37 OS=Rattus norvegicus OX=10116 GN=Ugt2b37 PE=2 SV=1;	PF00201;PF04101	UDPGT;Glyco_tran_28_C	UDP-glucoronosyl and UDP-glucosyl transferase;Glycosyltransferase family 28 C-terminal domain
TRINITY_DN110_c1_g1	hypothetical protein ILUMI_09659 [Ignelater luminosus]	89.04	100.77	41.99	105.64	98.51	98.08	77.2667	100.743	GO:0016021;GO:0004252	CC:integral component of membrane;MF:serine-type endopeptidase activity;	------	------	------	------	COG5640	O:Posttranslational modification, protein turnover, chaperones	sp|P13582|EAST_DROME;	Serine protease easter OS=Drosophila melanogaster OX=7227 GN=ea PE=1 SV=3;	PF00089	Trypsin	Trypsin
TRINITY_DN11107_c0_g1	Protein N-terminal asparagine amidohydrolase [Eumeta japonica]	28.47	30.81	37.85	30.17	35.6	32.4	32.3767	32.7233	GO:0016021;GO:0008418	CC:integral component of membrane;MF:protein-N-terminal asparagine amidohydrolase activity;	K14662	NTAN1	------	------	ENOG410XW2S	S:Function unknown	sp|Q28955|NTAN1_PIG;	Protein N-terminal asparagine amidohydrolase OS=Sus scrofa OX=9823 GN=NTAN1 PE=1 SV=4;	PF14736	N_Asn_amidohyd	Protein N-terminal asparagine amidohydrolase
TRINITY_DN1111_c0_g1	Isocitrate dehydrogenase [NADP] cytoplasmic [Papilio machaon]	314.92	409.27	433.96	294.76	383.93	345.45	386.05	341.38	GO:0006099;GO:0006102;GO:0004450;GO:0000287;GO:0051287	BP:tricarboxylic acid cycle;BP:isocitrate metabolic process;MF:isocitrate dehydrogenas;MF:magnesium ion binding;MF:NAD binding;	K00031	IDH1, IDH2, icd	map00020;map00020;map00020	Citrate cycle (TCA cycle;	COG0538	C:Energy production and conversion	sp|P41562|IDHC_RAT;	Isocitrate dehydrogenase [NADP] cytoplasmic OS=Rattus norvegicus OX=10116 GN=Idh1 PE=1 SV=1;	PF00180	Iso_dh	Isocitrate/isopropylmalate dehydrogenase
TRINITY_DN11150_c0_g2	alpha-tocopherol transfer protein-like [Bombyx mandarina]	44.01	46.8	30.22	56.96	58.19	58.05	40.3433	57.7333	------	------	------	------	------	------	ENOG410XRSQ	S:Function unknown	sp|P41034|TTPA_RAT;	Alpha-tocopherol transfer protein OS=Rattus norvegicus OX=10116 GN=Ttpa PE=1 SV=1;	PF00650	CRAL_TRIO	CRAL/TRIO domain
TRINITY_DN11151_c0_g1	xaa-Pro dipeptidase isoform X3 [Helicoverpa armigera]	42.18	48.37	58.34	33.61	38.67	38.82	49.63	37.0333	GO:0004177;GO:0030145	MF:aminopeptidase activity;MF:manganese ion binding;	K14213	PEPD	------	------	COG0006	J:Translation, ribosomal structure and biogenesis	sp|P12955|PEPD_HUMAN;	Xaa-Pro dipeptidase OS=Homo sapiens OX=9606 GN=PEPD PE=1 SV=3;	PF00557;PF05195	Peptidase_M24;AMP_N	Metallopeptidase family M24;Aminopeptidase P, N-terminal domain
TRINITY_DN11153_c0_g1	protein FAM136A [Bombyx mori]	31.28	26.73	20.73	25.66	26.42	20.91	26.2467	24.33	------	------	------	------	------	------	ENOG4111PBH	S:Function unknown	sp|A4QNC6|F136A_XENTR;	Protein FAM136A OS=Xenopus tropicalis OX=8364 GN=fam136a PE=2 SV=1;	PF05811	DUF842	Eukaryotic protein of unknown function
TRINITY_DN1116_c0_g2	uncharacterized protein LOC113500024 [Trichoplusia ni]	22.03	21.27	36.58	17.49	21.65	18.82	26.6267	19.32	GO:0006097;GO:0004474	BP:glyoxylate cycle;MF:malate synthase activity;	------	------	------	------	COG2225	S:Function unknown	sp|P95329|MASY_MYXXD;	Malate synthase OS=Myxococcus xanthus;	PF01274	Malate_synthase	Malate synthase
TRINITY_DN11173_c0_g1	Tubulin beta-1 chain, partial [Cotesia chilonis]	1568.57	1682.85	1191.73	1577.74	2026.73	2201.51	1481.05	1935.33	GO:0007017;GO:0005737;GO:0005874;GO:0003924;GO:0005200;GO:0005525	BP:microtubule-based process;CC:cytoplasm;CC:microtubule;MF:GTPase activity;MF:structural constituent of cytoskeleton;MF:GTP binding;	K07375	TUBB	map05010;map05010;map05010;map05010;map05010	Alzheimer's disease;	COG5023	Z:Cytoskeleton	sp|O17449|TBB1_MANSE;	Tubulin beta-1 chain OS=Manduca sexta OX=7130 PE=2 SV=1;	PF00091;PF03953;PF10644	Tubulin;Tubulin_C;Misat_Tub_SegII	Tubulin/FtsZ family, GTPase domain;Tubulin C-terminal domain;Misato Segment II tubulin-like domain
TRINITY_DN1119_c0_g1		21.07	11.15	18.9	13.7	15.99	11.27	17.04	13.6533	------	------	------	------	------	------	------	------	------	------	------	------	------
TRINITY_DN11226_c0_g1	PREDICTED: uncharacterized protein LOC106137355 [Amyelois transitella]	153.15	162.52	122.22	126.33	149.73	173.06	145.963	149.707	------	------	------	------	------	------	------	------	------	------	------	------	------
TRINITY_DN11231_c0_g1	PREDICTED: histone-lysine N-methyltransferase SETMAR-like [Dufourea novaeangliae]	12.26	4.86	2.54	13.23	6.66	14.31	6.55333	11.4	GO:0032259;GO:0008168	BP:methylation;MF:methyltransferase activity;	K11433	SETMAR	map00310	Lysine degradation	------	------	------	------	------	------	------
TRINITY_DN11268_c0_g1	prostaglandin E synthase 3 [Lingula anatina]	0	0	0	6.42	4.92	3.25	0	4.86333	GO:0051131;GO:0006457;GO:0005737;GO:0005829;GO:0005634;GO:0051087;GO:0051879	BP:chaperone-mediated protein complex assembly;BP:protein folding;CC:cytoplasm;CC:cytosol;CC:nucleus;MF:chaperone binding;MF:Hsp90 protein binding;	------	------	------	------	ENOG41121RT	S:Function unknown	sp|Q11118|WOS2_SCHPO;	Protein wos2 OS=Schizosaccharomyces pombe;	PF04969	CS	CS domain
TRINITY_DN11299_c0_g3	WASH complex subunit 1 [Bombyx mori]	35.71	33.94	37.02	24.38	31.59	24.83	35.5567	26.9333	GO:0034314;GO:0071203;GO:0005769;GO:0003779;GO:0043014	BP:Arp2/3 complex-mediated actin nucleation;CC:WASH complex;CC:early endosome;MF:actin binding;MF:alpha-tubulin binding;	K18461	WASH1	map04212;map04212	Longevity regulating pathway - worm;	ENOG410YN2V	S:Function unknown	sp|Q8VDD8|WASH1_MOUSE;	WASH complex subunit 1 OS=Mus musculus OX=10090 GN=Washc1 PE=1 SV=1;	PF11945	WASH_WAHD	WAHD domain of WASH complex
TRINITY_DN1129_c0_g3	uncharacterized protein LOC113516143 [Galleria mellonella]	23.33	27.48	23.18	34.9	35.56	39.15	24.6633	36.5367	------	------	------	------	------	------	------	------	------	------	PF16012	DUF4780	Domain of unknown function
TRINITY_DN1130_c0_g1	protein lethal(2)essential for life-like [Ostrinia furnacalis]	5.91	4.95	2.15	16.24	16.3	14.51	4.33667	15.6833	GO:0046872	MF:metal ion binding;	K09542	CRYAB	map04213;map04213	Longevity regulating pathway - multiple species;	ENOG410YERS	O:Posttranslational modification, protein turnover, chaperones	sp|P82147|L2EFL_DROME;	Protein letha;	PF00011	HSP20	Hsp20/alpha crystallin family
TRINITY_DN1130_c0_g3	HSP21.5a [Choristoneura fumiferana]	2.42	1.64	0.18	4.47	2.76	2.84	1.41333	3.35667	GO:0046872	MF:metal ion binding;	K09542	CRYAB	map04213;map04213	Longevity regulating pathway - multiple species;	ENOG410YERS	O:Posttranslational modification, protein turnover, chaperones	sp|P82147|L2EFL_DROME;	Protein letha;	PF00011	HSP20	Hsp20/alpha crystallin family
TRINITY_DN1130_c0_g5		3.1	5.36	0.21	11.71	16.06	11.81	2.89	13.1933	------	------	------	------	------	------	------	------	------	------	------	------	------
TRINITY_DN11314_c0_g1	hypothetical protein evm_009126 [Chilo suppressalis]	10.19	9.94	8.77	10.22	9.96	8.89	9.63333	9.69	GO:0043551;GO:0045022;GO:0005829	BP:regulation of phosphatidylinositol 3-kinase activity;BP:early endosome to late endosome transport;CC:cytosol;	------	------	------	------	ENOG410XQIX	S:Function unknown	sp|Q2HJE1|WDR91_BOVIN;	WD repeat-containing protein 91 OS=Bos taurus OX=9913 GN=WDR91 PE=2 SV=2;	------	------	------
TRINITY_DN11329_c0_g1		0.87	1.75	1.94	4.54	2.39	2.46	1.52	3.13	------	------	------	------	------	------	------	------	------	------	------	------	------
TRINITY_DN1133_c0_g1	lipoyl synthase 1, mitochondrial-like [Manduca sexta]	14.11	14.8	10.98	10.4	11.86	10.08	13.2967	10.78	GO:0009249;GO:0005739;GO:0046872;GO:0051539;GO:0016992	BP:protein lipoylation;CC:mitochondrion;MF:metal ion binding;MF:4 iron, 4 sulfur cluster binding;MF:lipoate synthase activity;	K03644	lipA, LIAS, LIP1, LIP5	map00785	Lipoic acid metabolism	COG0320	S:Function unknown	sp|B0WAU6|LIAS_CULQU;	Lipoyl synthase, mitochondrial OS=Culex quinquefasciatus OX=7176 GN=CPIJ004250 PE=3 SV=1;	PF16881;PF04055	LIAS_N;Radical_SAM	N-terminal domain of lipoyl synthase of Radical_SAM family;Radical SAM superfamily
TRINITY_DN11362_c0_g1	integrator complex subunit 7 [Hyposmocoma kahamanoa]	1.17	1.7	2.07	1.1	1.63	1.12	1.64667	1.28333	GO:0016180;GO:0032039	BP:snRNA processing;CC:integrator complex;	K13144	INTS7	------	------	ENOG410XSMR	S:Function unknown	sp|Q9NVH2|INT7_HUMAN;	Integrator complex subunit 7 OS=Homo sapiens OX=9606 GN=INTS7 PE=1 SV=1;	------	------	------
TRINITY_DN11379_c0_g1	hypothetical protein evm_010551 [Chilo suppressalis]	2821.72	2457.04	1603.89	5460.27	3373.91	3922.19	2294.22	4252.12	GO:0006412;GO:0005840;GO:0016020;GO:0008241;GO:0003735;GO:0008237	BP:translation;CC:ribosome;CC:membrane;MF:peptidyl-dipeptidase activity;MF:structural constituent of ribosome;MF:metallopeptidase activity;	K02920	RP-L36e, RPL36	map03010	Ribosome	COG5051	S:Function unknown	sp|P49630|RL36_DROME;	60S ribosomal protein L36 OS=Drosophila melanogaster OX=7227 GN=RpL36 PE=1 SV=1;	PF01158	Ribosomal_L36e	Ribosomal protein L36e
TRINITY_DN11387_c0_g2	PREDICTED: immediate early response 3-interacting protein 1-like [Plutella xylostella]	74.52	50.76	36.96	74.67	49.83	41.58	54.08	55.36	------	------	K22939	IER3IP1, YOS1	------	------	ENOG4111WBM	U:Intracellular trafficking, secretion, and vesicular transport	sp|Q3B8G7|IR3IP_XENLA;	Immediate early response 3-interacting protein 1 OS=Xenopus laevis OX=8355 GN=ier3ip1 PE=3 SV=1;	PF08571	Yos1	Yos1-like
TRINITY_DN11403_c0_g1	trypsin-like PiT2c precursor [Plodia interpunctella]	0.15	0.4	2.39	2.31	1.7	1.58	0.98	1.86333	GO:0004252	MF:serine-type endopeptidase activity;	K09640;K01312	TMPRSS9;PRSS1_2_3	map04972;map04972;map04972;map04972	Pancreatic secretion;	COG5640	O:Posttranslational modification, protein turnover, chaperones	sp|P35046|TRYB_MANSE;	Trypsin, alkaline B OS=Manduca sexta OX=7130 PE=2 SV=1;	PF00089	Trypsin	Trypsin
TRINITY_DN1140_c0_g2		0	0	0	5.92	2.92	4.71	0	4.51667	------	------	------	------	------	------	------	------	------	------	------	------	------
TRINITY_DN11417_c0_g1	probable multidrug resistance-associated protein lethal(2)03659 [Pieris rapae]	2.36	2.41	5.14	3.84	2.57	2.4	3.30333	2.93667	GO:0016021;GO:0042626;GO:0016887;GO:0005524	CC:integral component of membrane;MF:ATPase activity, coupled to transmembrane movement of substances;MF:ATPase activity;MF:ATP binding;	K05673	ABCC4	map04024;map04024;map04024;map04024	cAMP signaling pathway;	COG1132	U:Intracellular trafficking, secretion, and vesicular transport	sp|P91660|L259_DROME;	Probable multidrug resistance-associated protein letha;	PF00005;PF00664;PF02463;PF13191;PF01926	ABC_tran;ABC_membrane;SMC_N;AAA_16;MMR_HSR1	ABC transporter;ABC transporter transmembrane region;RecF/RecN/SMC N terminal domain;AAA ATPase domain;50S ribosome-binding GTPase
TRINITY_DN1142_c0_g1	protein lin-52 homolog [Vanessa tameamea]	15.41	10.23	7.8	16.37	10.29	13.7	11.1467	13.4533	GO:0006351;GO:0070176	BP:transcription, DNA-templated;CC:DRM complex;	K21775	LIN52	------	------	ENOG4111VPU	S:Function unknown	sp|Q5ZJQ3|LIN52_CHICK;	Protein lin-52 homolog OS=Gallus gallus OX=9031 GN=LIN52 PE=1 SV=1;	PF10044	LIN52	Retinal tissue protein
TRINITY_DN11487_c0_g1	ATP synthase subunit delta, mitochondrial [Copidosoma floridanum]	0	0	0	4.3	1.33	1.35	0	2.32667	GO:0015986;GO:0045261;GO:0046933	BP:ATP synthesis coupled proton transport;CC:proton-transporting ATP synthase complex, catalytic core;MF:proton-transporting ATP synthase activity, rotational mechanism;	K02134	ATPeF1D, ATP5D, ATP16	map05012;map05012;map05012;map05012	Parkinson's disease;	COG0355	I:Lipid transport and metabolism	sp|P56525|ATPD_NEUCR;	ATP synthase subunit delta, mitochondrial OS=Neurospora crassa;	PF02823	ATP-synt_DE_N	ATP synthase, Delta/Epsilon chain, beta-sandwich domain
TRINITY_DN11493_c0_g4	transmembrane protein 127-like [Spodoptera litura]	1.26	1.24	1.34	1.14	1.44	1.45	1.28	1.34333	GO:0032007;GO:0008285;GO:0016021	BP:negative regulation of TOR signaling;BP:negative regulation of cell proliferation;CC:integral component of membrane;	------	------	------	------	ENOG410XW58	S:Function unknown	sp|O75204|TM127_HUMAN;	Transmembrane protein 127 OS=Homo sapiens OX=9606 GN=TMEM127 PE=1 SV=1;	------	------	------
TRINITY_DN1150_c0_g2	PREDICTED: TATA-box-binding protein-like [Aethina tumida]	0	0	0	1.19	1.15	1.44	0	1.26	GO:0006352;GO:0006366;GO:0006383;GO:0005634;GO:0005669;GO:0003677;GO:0000995	BP:DNA-templated transcription, initiation;BP:transcription from RNA polymerase II promoter;BP:transcription from RNA polymerase III promoter;CC:nucleus;CC:transcription factor TFIID complex;MF:DNA binding;MF:transcription factor activity, core RNA polymerase III binding;	K03120	TBP, tbp	map05166;map05166;map05166;map05166	HTLV-I infection;	COG2101	K:Transcription	sp|Q12731|TBP_EMENI;	TATA-box-binding protein OS=Emericella nidulans;	PF00352	TBP	Transcription factor TFIID
TRINITY_DN1154_c0_g2		124.75	128.83	191.06	157.25	156.92	149.29	148.213	154.487	------	------	------	------	------	------	------	------	------	------	PF16077	Spaetzle	Spaetzle
TRINITY_DN11565_c0_g2	ATP synthase subunit beta, mitochondrial [Bombyx mandarina]	42.04	43.06	60.66	47.89	45.09	47.66	48.5867	46.88	GO:0015986;GO:0045261;GO:0005524;GO:0046933	BP:ATP synthesis coupled proton transport;CC:proton-transporting ATP synthase complex, catalytic core;MF:ATP binding;MF:proton-transporting ATP synthase activity, rotational mechanism;	K02133	ATPeF1B, ATP5B, ATP2	map05012;map05012;map05012;map05012	Parkinson's disease;	COG0055;COG0055	C:Energy production and conversion;	sp|Q05825|ATPB_DROME;	ATP synthase subunit beta, mitochondrial OS=Drosophila melanogaster OX=7227 GN=ATPsynbeta PE=1 SV=3;	------	------	------
TRINITY_DN11576_c0_g1		2.99	1.65	3.06	2.52	2.63	2.88	2.56667	2.67667	------	------	------	------	------	------	------	------	------	------	------	------	------
TRINITY_DN11582_c0_g1	26S proteasome regulatory subunit 8 [Manduca sexta]	42.69	43.17	60.97	40.29	40.04	33.82	48.9433	38.05	GO:0030163;GO:0005737;GO:0016787;GO:0008233;GO:0005524	BP:protein catabolic process;CC:cytoplasm;MF:hydrolase activity;MF:peptidase activity;MF:ATP binding;	K03066	PSMC5, RPT6	map03050;map03050	Proteasome;	COG1222	O:Posttranslational modification, protein turnover, chaperones	sp|P54814|PRS8_MANSE;	26S proteasome regulatory subunit 8 OS=Manduca sexta OX=7130 PE=2 SV=1;	PF00004;PF17862;PF16450;PF07724;PF07728;PF13191;PF13401;PF05496	AAA;AAA_lid_3;Prot_ATP_ID_OB;AAA_2;AAA_5;AAA_16;AAA_22;RuvB_N	ATPase family associated with various cellular activities;AAA+ lid domain;Proteasomal ATPase OB C-terminal domain;AAA domain;AAA domain;AAA ATPase domain;AAA domain;Holliday junction DNA helicase RuvB P-loop domain
TRINITY_DN11597_c0_g1	exosome complex component RRP4 [Ostrinia furnacalis]	12.65	12.52	20.96	11.3	13.15	9.31	15.3767	11.2533	GO:0000178;GO:0003723	CC:exosom;MF:RNA binding;	K03679	RRP4, EXOSC2	map03018	RNA degradation	COG1097	J:Translation, ribosomal structure and biogenesis	sp|Q13868|EXOS2_HUMAN;	Exosome complex component RRP4 OS=Homo sapiens OX=9606 GN=EXOSC2 PE=1 SV=2;	PF14382;PF15985	ECR1_N;KH_6	Exosome complex exonuclease RRP4 N-terminal region;KH domain
TRINITY_DN1161_c0_g3	uncharacterized protein LOC110383835 isoform X1 [Helicoverpa armigera]	507.04	516.05	486.34	598.92	587.69	514.07	503.143	566.893	------	------	------	------	------	------	ENOG410Y1IK	S:Function unknown	sp|Q8IZJ3|CPMD8_HUMAN;	C3 and PZP-like alpha-2-macroglobulin domain-containing protein 8 OS=Homo sapiens OX=9606 GN=CPAMD8 PE=1 SV=2;	PF12248	Methyltransf_FA	Farnesoic acid 0-methyl transferase
TRINITY_DN11621_c0_g1		11.79	7.87	8.21	12.11	9.38	8.68	9.29	10.0567	------	------	------	------	------	------	------	------	------	------	------	------	------
TRINITY_DN11626_c0_g1		0	0	0	2.91	1.79	2.54	0	2.41333	------	------	------	------	------	------	ENOG41117B9	S:Function unknown	------	------	PF06112	Herpes_capsid	Gammaherpesvirus capsid protein
TRINITY_DN11653_c0_g1	DNA-directed RNA polymerases I, II, and III subunit RPABC3 [Eumeta japonica]	39.16	30.82	46.54	37.35	29.94	29.36	38.84	32.2167	GO:0006366;GO:0006383;GO:0005736;GO:0005665;GO:0005666;GO:0003899	BP:transcription from RNA polymerase II promoter;BP:transcription from RNA polymerase III promoter;CC:DNA-directed RNA polymerase I complex;CC:DNA-directed RNA polymerase II, core complex;CC:DNA-directed RNA polymerase III complex;MF:DNA-directed RNA polymerase activity;	K03016	RPB8, POLR2H	map03020;map03020;map03020	RNA polymerase;	ENOG4111FT0	K:Transcription	sp|P52434|RPAB3_HUMAN;	DNA-directed RNA polymerases I, II, and III subunit RPABC3 OS=Homo sapiens OX=9606 GN=POLR2H PE=1 SV=4;	PF03870	RNA_pol_Rpb8	RNA polymerase Rpb8
TRINITY_DN1168_c0_g1	delta(7)-sterol 5(6)-desaturase erg32-like [Manduca sexta]	280.19	335.7	508.22	380.63	442.79	432.26	374.703	418.56	GO:0008610;GO:0016021;GO:0005506;GO:0016491	BP:lipid biosynthetic process;CC:integral component of membrane;MF:iron ion binding;MF:oxidoreductase activity;	K00227	SC5DL, ERG3	map00100	Steroid biosynthesis	COG3000	I:Lipid transport and metabolism	sp|Q7SBB6|ERG3_NEUCR;	Probable Delt;	PF04116	FA_hydroxylase	Fatty acid hydroxylase superfamily
TRINITY_DN11727_c0_g3	agrin-like isoform X1 [Pieris rapae]	6.64	5.74	11.22	8.11	6.19	6.16	7.86667	6.82	GO:0005509	MF:calcium ion binding;	prap;K06254;pmac	;AGRN;	map04512	ECM-receptor interaction	ENOG410YKSA	O:Posttranslational modification, protein turnover, chaperones	sp|P31696|AGRIN_CHICK;	Agrin OS=Gallus gallus OX=9031 GN=AGRN PE=1 SV=3;	PF00008	EGF	EGF-like domain
TRINITY_DN1172_c0_g1	60S ribosomal protein L30 [Ctenocephalides felis]	324.81	353.22	339.39	533.75	468.47	535.66	339.14	512.627	GO:0022625;GO:0003735;GO:0003723	CC:cytosolic large ribosomal subunit;MF:structural constituent of ribosome;MF:RNA binding;	K02908	RP-L30e, RPL30	map03010	Ribosome	COG1911	J:Translation, ribosomal structure and biogenesis	sp|P58375|RL30_SPOFR;	60S ribosomal protein L30 OS=Spodoptera frugiperda OX=7108 GN=RpL30 PE=3 SV=1;	PF01248	Ribosomal_L7Ae	Ribosomal protein L7Ae/L30e/S12e/Gadd45 family
TRINITY_DN11756_c0_g3	hypothetical protein AGLY_013289, partial [Aphis glycines]	1.97	0.38	0.25	1.11	1.98	2.45	0.866667	1.84667	GO:0035556;GO:0046872	BP:intracellular signal transduction;MF:metal ion binding;	------	------	------	------	ENOG410Y65V;ENOG410Y65V	S:Function unknown;	------	------	------	------	------
TRINITY_DN11763_c0_g1		72.75	58.37	36.62	157.15	93.36	123.67	55.9133	124.727	------	------	------	------	------	------	------	------	------	------	------	------	------
TRINITY_DN11768_c0_g1	probable methylmalonate-semialdehyde dehydrogenase [acylating], mitochondrial [Pieris rapae]	121.52	124.54	154.44	109.52	132.97	119.23	133.5	120.573	GO:0016021;GO:0004491	CC:integral component of membrane;MF:methylmalonate-semialdehyde dehydrogenas;	K00140	mmsA, iolA, ALDH6A1	map00280;map00280;map00280;map00280	Valine, leucine and isoleucine degradation;	ENOG410XNP1	I:Lipid transport and metabolism	sp|Q17M80|MMSA_AEDAE;	Probable methylmalonate-semialdehyde dehydrogenase [acylating], mitochondrial OS=Aedes aegypti OX=7159 GN=AAEL001134 PE=3 SV=1;	PF00171;PF05893	Aldedh;LuxC	Aldehyde dehydrogenase family;Acyl-CoA reductase
TRINITY_DN11791_c0_g1		83.13	58.19	96.9	112.04	113.67	90.72	79.4067	105.477	------	------	------	------	------	------	------	------	------	------	------	------	------
TRINITY_DN1179_c1_g1		0.52	0.47	0.92	3.93	7.52	5.93	0.636667	5.79333	------	------	------	------	------	------	------	------	------	------	------	------	------
TRINITY_DN11830_c0_g1	PREDICTED: heat shock protein 68-like [Papilio xuthus]	47.71	32.48	11.71	388.98	509.56	261.06	30.6333	386.533	GO:0005524	MF:ATP binding;	K03283	HSPA1s	map05162;map05162;map05162;map05162;map05162;map05162;map05162;map05162;map05162;map05162	Measles;	COG0443	O:Posttranslational modification, protein turnover, chaperones	sp|O97125|HSP68_DROME;	Heat shock protein 68 OS=Drosophila melanogaster OX=7227 GN=Hsp68 PE=1 SV=1;	PF00012;PF06723	HSP70;MreB_Mbl	Hsp70 protein;MreB/Mbl protein
TRINITY_DN1185_c0_g1	hydroxyacylglutathione hydrolase, mitochondrial [Galleria mellonella]	124.94	112.59	112.14	89.43	82.9	93.5	116.557	88.61	GO:0019243;GO:0004416	BP:methylglyoxal catabolic process to D-lactate via S-lactoyl-glutathione;MF:hydroxyacylglutathione hydrolase activity;	K01069	gloB, gloC, HAGH	map00620	Pyruvate metabolism	COG0491	E:Amino acid transport and metabolism	sp|Q5ZI23|GLO2_CHICK;	Hydroxyacylglutathione hydrolase, mitochondrial OS=Gallus gallus OX=9031 GN=HAGH PE=2 SV=1;	PF16123;PF00753	HAGH_C;Lactamase_B	Hydroxyacylglutathione hydrolase C-terminus;Metallo-beta-lactamase superfamily
TRINITY_DN11874_c0_g1	unnamed protein product [Arctia plantaginis]	492.39	511.01	433.74	652.27	515.41	538.79	479.047	568.823	GO:0001732;GO:0005852;GO:0016282;GO:0033290;GO:0031369;GO:0003743	BP:formation of cytoplasmic translation initiation complex;CC:eukaryotic translation initiation factor 3 complex;CC:eukaryotic 43S preinitiation complex;CC:eukaryotic 48S preinitiation complex;MF:translation initiation factor binding;MF:translation initiation factor activity;	K03249	EIF3F	map03013	RNA transport	COG1310	S:Function unknown	sp|Q1HR47|EIF3F_AEDAE;	Eukaryotic translation initiation factor 3 subunit F OS=Aedes aegypti OX=7159 GN=eIF3-S5 PE=2 SV=1;	PF13012;PF01398	MitMem_reg;JAB	Maintenance of mitochondrial structure and function;JAB1/Mov34/MPN/PAD-1 ubiquitin protease
TRINITY_DN11878_c0_g2	hypothetical protein evm_002055 [Chilo suppressalis]	57.35	68.9	101.77	107	103.7	112.34	76.0067	107.68	GO:0009058;GO:0036137;GO:0030170	BP:biosynthetic process;MF:kynurenine aminotransferase activity;MF:pyridoxal phosphate binding;	K00816	CCBL	map00450;map00450;map00450;map00450	Selenocompound metabolism;	COG0436	E:Amino acid transport and metabolism	sp|Q0P5G4|KAT3_BOVIN;	Kynurenine--oxoglutarate transaminase 3 OS=Bos taurus OX=9913 GN=KYAT3 PE=2 SV=1;	PF00155;PF01053;PF00266	Aminotran_1_2;Cys_Met_Meta_PP;Aminotran_5	Aminotransferase class I and II;Cys/Met metabolism PLP-dependent enzyme;Aminotransferase class-V
TRINITY_DN11890_c0_g2	protein FAM98A-like [Manduca sexta]	28.07	36.07	32.88	22.84	25.02	25.56	32.34	24.4733	------	------	------	------	------	------	ENOG4111GTB	S:Function unknown	sp|Q5R679|FA98A_PONAB;	Protein FAM98A OS=Pongo abelii OX=9601 GN=FAM98A PE=2 SV=1;	PF10239	DUF2465	Protein of unknown function
TRINITY_DN11903_c1_g2	1-acyl-sn-glycerol-3-phosphate acyltransferase alpha [Trichoplusia ni]	125.7	108.58	118.74	187.52	187.55	151.24	117.673	175.437	GO:0008654;GO:0016021;GO:0003841	BP:phospholipid biosynthetic process;CC:integral component of membrane;MF:1-acylglycerol-3-phosphate O-acyltransferase activity;	K13509	AGPAT1_2	map00564;map00564;map00564;map00564	Glycerophospholipid metabolism;	COG0204	I:Lipid transport and metabolism	sp|O35083|PLCA_MOUSE;	1-acyl-sn-glycerol-3-phosphate acyltransferase alpha OS=Mus musculus OX=10090 GN=Agpat1 PE=1 SV=1;	PF01553	Acyltransferase	Acyltransferase
TRINITY_DN11928_c0_g1	14 kDa subunit splicing factor 3b [Bombyx mori]	28.67	21.03	19.84	22.1	13.94	16.38	23.18	17.4733	GO:0003723	MF:RNA binding;	K12833	SF3B14	map03040	Spliceosome	ENOG4111IHX	C:Energy production and conversion	sp|Q9VRV7|SF3B6_DROME;	Splicing factor 3B subunit 6 OS=Drosophila melanogaster OX=7227 GN=Sf3b6 PE=1 SV=1;	PF00076;PF13893	RRM_1;RRM_5	RNA recognition motif.;RNA recognition motif.
TRINITY_DN11932_c0_g1		0	0	0	5.13	4.91	8.99	0	6.34333	------	------	------	------	------	------	------	------	------	------	------	------	------
TRINITY_DN11933_c1_g1	SUMO-activating enzyme subunit 2 [Pieris rapae]	8.7	11.87	15.13	8.36	10.29	8.83	11.9	9.16	GO:0016925;GO:0031510;GO:0046872;GO:0019948;GO:0005524	BP:protein sumoylation;CC:SUMO activating enzyme complex;MF:metal ion binding;MF:SUMO activating enzyme activity;MF:ATP binding;	K10685	UBLE1B, SAE2, UBA2	map04120	Ubiquitin mediated proteolysis	COG0476;COG0476	C:Energy production and conversion;	sp|Q28GH3|SAE2_XENTR;	SUMO-activating enzyme subunit 2 OS=Xenopus tropicalis OX=8364 GN=uba2 PE=2 SV=1;	PF00899;PF14732;PF10585;PF13241	ThiF;UAE_UbL;UBA_e1_thiolCys;NAD_binding_7	ThiF family;Ubiquitin/SUMO-activating enzyme ubiquitin-like domain;Ubiquitin-activating enzyme active site;Putative NA
TRINITY_DN11939_c0_g2	PREDICTED: ATP synthase subunit g, mitochondrial [Amyelois transitella]	604.3	475.88	529.1	551.11	554.12	579.7	536.427	561.643	GO:0015986;GO:0000276;GO:0015078	BP:ATP synthesis coupled proton transport;CC:mitochondrial proton-transporting ATP synthase complex, coupling factor;MF:hydrogen ion transmembrane transporter activity;	K02140	ATPeFG, ATP5L, ATP20	map00190	Oxidative phosphorylation	ENOG4111TZ1	I:Lipid transport and metabolism	sp|Q5RFH0|ATP5L_PONAB;	ATP synthase subunit g, mitochondrial OS=Pongo abelii OX=9601 GN=ATP5MG PE=3 SV=1;	PF04718	ATP-synt_G	Mitochondrial ATP synthase g subunit
TRINITY_DN11945_c0_g1	hypothetical protein B5V51_4907 [Heliothis virescens]	7.32	2.67	3.66	61.77	64.3	30.89	4.55	52.32	GO:0046872	MF:metal ion binding;	K09542	CRYAB	map04213;map04213	Longevity regulating pathway - multiple species;	ENOG410YERS	O:Posttranslational modification, protein turnover, chaperones	sp|P82147|L2EFL_DROME;	Protein letha;	PF00011	HSP20	Hsp20/alpha crystallin family
TRINITY_DN11980_c0_g1	unnamed protein product [Arctia plantaginis]	82.21	83.27	104.45	73.08	77.66	75.99	89.9767	75.5767	GO:0016021	CC:integral component of membrane;	------	------	------	------	ENOG410ZUNN	S:Function unknown	sp|Q01H83|SELK_XENTR;	Selenoprotein K OS=Xenopus tropicalis OX=8364 GN=selenok PE=3 SV=2;	PF10961	SelK_SelG	Selenoprotein SelK_SelG
TRINITY_DN11985_c0_g1	guanine nucleotide exchange factor DBS-like isoform X2 [Bombyx mandarina]	7.37	5.66	6.5	4.74	4.16	4.85	6.51	4.58333	------	------	------	------	------	------	ENOG410XNYV	T:Signal transduction mechanisms	sp|Q63406|MCF2L_RAT;	Guanine nucleotide exchange factor DBS OS=Rattus norvegicus OX=10116 GN=Mcf2l PE=1 SV=3;	PF00621;PF13716;PF00435;PF00650;PF00169;PF15411	RhoGEF;CRAL_TRIO_2;Spectrin;CRAL_TRIO;PH;PH_10	RhoGEF domain;Divergent CRAL/TRIO domain;Spectrin repeat;CRAL/TRIO domain;PH domain;Pleckstrin homology domain
TRINITY_DN12005_c0_g1		2.7	2.11	2.7	8.21	17.57	11.59	2.50333	12.4567	------	------	------	------	------	------	------	------	------	------	------	------	------
TRINITY_DN12061_c0_g1	PREDICTED: 28S ribosomal protein S34, mitochondrial [Papilio xuthus]	21.99	15.15	16.47	24.95	21.1	21.17	17.87	22.4067	GO:0005840;GO:0005739;GO:0003735	CC:ribosome;CC:mitochondrion;MF:structural constituent of ribosome;	K17412	MRPS34	------	------	ENOG4111Y87	S:Function unknown	sp|P82929|RT34_BOVIN;	28S ribosomal protein S34, mitochondrial OS=Bos taurus OX=9913 GN=MRPS34 PE=1 SV=2;	PF16053	MRP-S34	Mitochondrial 28S ribosomal protein S34
TRINITY_DN12067_c0_g3	hypothetical protein evm_013039 [Chilo suppressalis]	18.93	16.05	16.78	13.35	13.21	13.77	17.2533	13.4433	GO:0016805	MF:dipeptidase activity;	K14358	SCRN	------	------	COG4690	E:Amino acid transport and metabolism	sp|Q5TYS5|SCRN2_DANRE;	Secernin-2 OS=Danio rerio OX=7955 GN=scrn2 PE=2 SV=1;	PF03577	Peptidase_C69	Peptidase family C69
TRINITY_DN12093_c0_g1		457.01	412.55	271.61	622.19	357.92	354.66	380.39	444.923	------	------	------	------	------	------	------	------	------	------	------	------	------
TRINITY_DN12095_c0_g1	putative 2-oxoglutarate dehydrogenase E1 component DHKTD1-like, mitochondrial [Papilio xuthus]	8.45	11.75	17.86	8.67	9.36	9.56	12.6867	9.19667	GO:0006099;GO:0004591;GO:0030976	BP:tricarboxylic acid cycle;MF:oxoglutarate dehydrogenas;MF:thiamine pyrophosphate binding;	K15791	DHKTD1	map00310;map00310	Lysine degradation;	COG0567	S:Function unknown	sp|Q9VA02|DHTK1_DROME;	Probable 2-oxoglutarate dehydrogenase E1 component DHKTD1 homolog, mitochondrial OS=Drosophila melanogaster OX=7227 GN=CG1544 PE=2 SV=2;	PF02779;PF16870;PF00676	Transket_pyr;OxoGdeHyase_C;E1_dh	Transketolase, pyrimidine binding domain;2-oxoglutarate dehydrogenase C-terminal;Dehydrogenase E1 component
TRINITY_DN12107_c0_g4	chymotrypsin-C-like isoform X2 [Sitophilus oryzae]	212.02	253.51	235.45	146.9	216.13	189.63	233.66	184.22	GO:0004252	MF:serine-type endopeptidase activity;	------	------	------	------	COG5640	O:Posttranslational modification, protein turnover, chaperones	sp|Q3SYP2|CTRC_MOUSE;	Chymotrypsin-C OS=Mus musculus OX=10090 GN=Ctrc PE=1 SV=1;	PF16030;PF00089;PF03761	GD_N;Trypsin;DUF316	Serine protease gd N-terminus;Trypsin;Nematode trypsin-6-like family
TRINITY_DN12121_c0_g1		0	0	0	5.82	3.09	8.03	0	5.64667	------	------	------	------	------	------	------	------	------	------	------	------	------
TRINITY_DN12141_c0_g1	probable cytochrome P450 6a13 [Anoplophora glabripennis]	425.97	506.97	850.48	1009.78	1179.5	1177.21	594.473	1122.16	GO:0016021;GO:0004497;GO:0070330;GO:0020037;GO:0016705;GO:0005506	CC:integral component of membrane;MF:monooxygenase activity;MF:aromatase activity;MF:heme binding;MF:oxidoreductase activity, acting on paired donors, with incorporation or reduction of molecular oxygen;MF:iron ion binding;	K14999	CYP6	------	------	COG2124	Q:Secondary metabolites biosynthesis, transport and catabolism	sp|Q9V4U7|C6A14_DROME;	Probable cytochrome P450 6a14 OS=Drosophila melanogaster OX=7227 GN=Cyp6a14 PE=3 SV=3;	PF00067	p450	Cytochrome P450
TRINITY_DN12153_c0_g1	hypothetical protein evm_005527 [Chilo suppressalis]	18.51	16.07	13.65	19.99	14.92	12.33	16.0767	15.7467	GO:0097428;GO:0051536;GO:0005198	BP:protein maturation by iron-sulfur cluster transfer;MF:iron-sulfur cluster binding;MF:structural molecule activity;	K22072	ISCA2	------	------	COG0316	S:Function unknown	sp|Q9DCB8|ISCA2_MOUSE;	Iron-sulfur cluster assembly 2 homolog, mitochondrial OS=Mus musculus OX=10090 GN=Isca2 PE=1 SV=2;	PF01521	Fe-S_biosyn	Iron-sulphur cluster biosynthesis
TRINITY_DN121_c0_g3	immulectin 9 [Hepialus xiaojinensis]	1248.58	1214.82	1006.75	2159.46	2380.05	2090.15	1156.72	2209.89	GO:0030246	MF:carbohydrate binding;	------	------	------	------	ENOG410ZPTE;ENOG410ZPTE;ENOG410ZPTE;ENOG410ZPTE;ENOG410ZPTE	S:Function unknown;	sp|P26305|LPSBP_PERAM;	Hemolymph lipopolysaccharide-binding protein OS=Periplaneta americana OX=6978 PE=1 SV=1;	PF00059	Lectin_C	Lectin C-type domain
TRINITY_DN121_c0_g5		3.57	1.97	2.99	2.55	4.99	3.49	2.84333	3.67667	------	------	------	------	------	------	------	------	------	------	------	------	------
TRINITY_DN12238_c0_g1	hypothetical protein B5V51_9985 [Heliothis virescens]	99.8	107.85	90.87	113.24	116.75	125.96	99.5067	118.65	------	------	------	------	------	------	------	------	------	------	------	------	------
TRINITY_DN12249_c0_g3	probable malate dehydrogenase, mitochondrial [Vanessa tameamea]	705.13	676.24	786.48	768.58	819.8	892.28	722.617	826.887	GO:0005975;GO:0019752;GO:0006099;GO:0006108;GO:0030060;GO:0003676	BP:carbohydrate metabolic process;BP:carboxylic acid metabolic process;BP:tricarboxylic acid cycle;BP:malate metabolic process;MF:L-malate dehydrogenase activity;MF:nucleic acid binding;	K00026	MDH2	map00020;map00020;map00020;map00020	Citrate cycle (TCA cycle;	COG0039	S:Function unknown	sp|P40926|MDHM_HUMAN;	Malate dehydrogenase, mitochondrial OS=Homo sapiens OX=9606 GN=MDH2 PE=1 SV=3;	PF02866;PF00056	Ldh_1_C;Ldh_1_N	lactate/malate dehydrogenase, alpha/beta C-terminal domain;lactate/malate dehydrogenase, NAD binding domain
TRINITY_DN12249_c0_g7	yfcG [Trichonephila clavipes]	0.72	1.04	0.33	2.71	1.72	4.1	0.696667	2.84333	GO:0016740	MF:transferase activity;	K00799	GST, gst	map00480;map00480;map00480;map00480;map00480;map00480;map00480;map00480;map00480	Glutathione metabolism;	COG0625	S:Function unknown	sp|P77526|YFCG_ECOLI;	Disulfide-bond oxidoreductase YfcG OS=Escherichia coli;	PF02798;PF13417;PF13409;PF14497;PF00043;PF13410	GST_N;GST_N_3;GST_N_2;GST_C_3;GST_C;GST_C_2	Glutathione S-transferase, N-terminal domain;Glutathione S-transferase, N-terminal domain;Glutathione S-transferase, N-terminal domain;Glutathione S-transferase, C-terminal domain;Glutathione S-transferase, C-terminal domain;Glutathione S-transferase, C-terminal domain
TRINITY_DN12254_c0_g1	antichymotrypsin-2-like isoform X6 [Trichogramma pretiosum]	85.77	90.34	60.64	189.92	211.03	180.18	78.9167	193.71	GO:0005615	CC:extracellular space;	------	------	------	------	------	------	------	------	PF00079	Serpin	Serpin
TRINITY_DN12315_c0_g2	unnamed protein product [Arctia plantaginis]	2.21	4.15	0.81	1.91	1.6	1.87	2.39	1.79333	------	------	------	------	------	------	------	------	------	------	------	------	------
TRINITY_DN12320_c0_g1	hypothetical protein D910_03751 [Dendroctonus ponderosae]	87.31	80.36	100.06	73.52	82.69	59.15	89.2433	71.7867	GO:0016021	CC:integral component of membrane;	K06890	K06890	------	------	COG0670	S:Function unknown	sp|Q32L53|LFG1_BOVIN;	Protein lifeguard 1 OS=Bos taurus OX=9913 GN=GRINA PE=2 SV=1;	PF01027;PF14604;PF00018;PF07653	Bax1-I;SH3_9;SH3_1;SH3_2	Inhibitor of apoptosis-promoting Bax1;Variant SH3 domain;SH3 domain;Variant SH3 domain
TRINITY_DN12343_c0_g1		3.24	1.45	1.47	2.74	6.91	5.6	2.05333	5.08333	------	------	------	------	------	------	------	------	------	------	------	------	------
TRINITY_DN12352_c0_g1	elongation of very long chain fatty acids protein 6 [Trichoplusia ni]	35.48	25.95	46.96	47.2	49.65	42.09	36.13	46.3133	GO:0006633;GO:0016021;GO:0102337;GO:0102336;GO:0102338;GO:0102756	BP:fatty acid biosynthetic process;CC:integral component of membrane;MF:3-oxo-cerotoyl-CoA synthase activity;MF:3-oxo-arachidoyl-CoA synthase activity;MF:3-oxo-lignoceronyl-CoA synthase activity;MF:very-long-chain 3-ketoacyl-CoA synthase activity;	K10203	ELOVL6	map01040;map01040	Biosynthesis of unsaturated fatty acids;	ENOG410Z3FZ	I:Lipid transport and metabolism	sp|Q5ZJR8|ELOV6_CHICK;	Elongation of very long chain fatty acids protein 6 OS=Gallus gallus OX=9031 GN=ELOVL6 PE=2 SV=1;	PF01151	ELO	GNS1/SUR4 family
TRINITY_DN12353_c0_g3	eukaryotic translation initiation factor 1A, Y-chromosomal-like isoform X1 [Varroa destructor]	0	0	0	1.72	1.12	1.41	0	1.41667	GO:0003743	MF:translation initiation factor activity;	K03236	EIF1A	map03013	RNA transport	COG0361	J:Translation, ribosomal structure and biogenesis	sp|Q6GVM3|IF1AY_PANTR;	Eukaryotic translation initiation factor 1A, Y-chromosomal OS=Pan troglodytes OX=9598 GN=EIF1AY PE=2 SV=3;	PF01176	eIF-1a	Translation initiation factor 1A / IF-1
TRINITY_DN1235_c0_g3	PREDICTED: vitamin K epoxide reductase complex subunit 1-like protein 1 [Nicrophorus vespilloides]	4.98	4.73	5.64	8.33	6.08	2.54	5.11667	5.65	GO:0042373;GO:0016021;GO:0047057	BP:vitamin K metabolic process;CC:integral component of membrane;MF:vitamin-K-epoxide reductas;	K05357	VKORC1	map00130	Ubiquinone and other terpenoid-quinone biosynthesis	ENOG4111UX7	S:Function unknown	sp|Q6TEK5|VKORL_MOUSE;	Vitamin K epoxide reductase complex subunit 1-like protein 1 OS=Mus musculus OX=10090 GN=Vkorc1l1 PE=1 SV=1;	PF07884	VKOR	Vitamin K epoxide reductase family
TRINITY_DN12378_c0_g1	DNA-directed RNA polymerase III subunit RPC8 isoform X1 [Bicyclus anynana]	4.9	3.9	4.34	4.59	5.32	1.67	4.38	3.86	GO:0006351;GO:0003899;GO:0003677	BP:transcription, DNA-templated;MF:DNA-directed RNA polymerase activity;MF:DNA binding;	K03022	RPC8, POLR3H	map03020;map03020	RNA polymerase;	COG1095	U:Intracellular trafficking, secretion, and vesicular transport	sp|Q2T9X1|RPC8_BOVIN;	DNA-directed RNA polymerase III subunit RPC8 OS=Bos taurus OX=9913 GN=POLR3H PE=2 SV=1;	PF08292	RNA_pol_Rbc25	RNA polymerase III subunit Rpc25
TRINITY_DN12382_c0_g1	ATP synthase subunit alpha, mitochondrial [Bicyclus anynana]	435.79	478.14	539.84	483.95	561.05	555.52	484.59	533.507	GO:0015986;GO:0045261;GO:0005524;GO:0046933	BP:ATP synthesis coupled proton transport;CC:proton-transporting ATP synthase complex, catalytic core;MF:ATP binding;MF:proton-transporting ATP synthase activity, rotational mechanism;	K02132	ATPeF1A, ATP5A1, ATP1	map05012;map05012;map05012;map05012	Parkinson's disease;	COG0056	S:Function unknown	sp|P35381|ATPA_DROME;	ATP synthase subunit alpha, mitochondrial OS=Drosophila melanogaster OX=7227 GN=blw PE=1 SV=2;	PF00006;PF00306;PF02874	ATP-synt_ab;ATP-synt_ab_C;ATP-synt_ab_N	ATP synthase alpha/beta family, nucleotide-binding domain;ATP synthase alpha/beta chain, C terminal domain;ATP synthase alpha/beta family, beta-barrel domain
TRINITY_DN12392_c0_g1	conserved oligomeric Golgi complex subunit 7 isoform X1 [Helicoverpa armigera]	6.73	7.63	9.39	6.75	7.06	7.96	7.91667	7.25667	GO:0006886;GO:0017119	BP:intracellular protein transport;CC:Golgi transport complex;	K20294	COG7	------	------	ENOG410XT6U	U:Intracellular trafficking, secretion, and vesicular transport	sp|Q9VAD6|COG7_DROME;	Conserved oligomeric Golgi complex subunit 7 OS=Drosophila melanogaster OX=7227 GN=Cog7 PE=2 SV=2;	PF10191	COG7	Golgi complex component 7
TRINITY_DN12400_c0_g2		51.35	60.94	76.47	54.63	41.44	44.76	62.92	46.9433	------	------	------	------	------	------	------	------	------	------	------	------	------
TRINITY_DN12406_c0_g5		451.15	574.78	149.02	808.14	554.46	600.04	391.65	654.213	------	------	------	------	------	------	------	------	------	------	------	------	------
TRINITY_DN12427_c0_g1	facilitated trehalose transporter Tret1-like [Trichoplusia ni]	470.29	547.5	677.07	483.45	513.63	505.71	564.953	500.93	GO:0016021;GO:0022857	CC:integral component of membrane;MF:transmembrane transporter activity;	K08145	SLC2A8, GLUT8	------	------	ENOG410XNQK	G:Carbohydrate transport and metabolism	sp|B4LPX5|TRET1_DROVI;	Facilitated trehalose transporter Tret1 OS=Drosophila virilis OX=7244 GN=Tret1 PE=3 SV=2;	PF00083;PF07690	Sugar_tr;MFS_1	Sugar;Major Facilitator Superfamily
TRINITY_DN12432_c0_g1	elongation factor 1-beta' [Vanessa tameamea]	1945.2	1776.88	1286.42	2396.5	2047.28	2351.51	1669.5	2265.1	GO:0005853;GO:0003746	CC:eukaryotic translation elongation factor 1 complex;MF:translation elongation factor activity;	K03232	EEF1B	------	------	COG2092	S:Function unknown	sp|P29522|EF1B2_BOMMO;	Elongation factor 1-beta' OS=Bombyx mori OX=7091 PE=1 SV=2;	PF00736;PF10587	EF1_GNE;EF-1_beta_acid	EF-1 guanine nucleotide exchange domain;Eukaryotic elongation factor 1 beta central acidic region
TRINITY_DN12449_c0_g3		6.51	2.58	1.58	7.09	6.02	5.21	3.55667	6.10667	------	------	------	------	------	------	------	------	------	------	------	------	------
TRINITY_DN1244_c0_g1	cytochrome c-2 [Drosophila mojavensis]	246.3	173.21	183.39	243.09	227.13	261.31	200.967	243.843	GO:0006123;GO:0006122;GO:0072583;GO:0043280;GO:0006886;GO:0005829;GO:0005739;GO:0005758;GO:0030122;GO:0070469;GO:0020037;GO:0046872;GO:0035615;GO:0009055	BP:mitochondrial electron transport, cytochrome c to oxygen;BP:mitochondrial electron transport, ubiquinol to cytochrome c;BP:clathrin-dependent endocytosis;BP:positive regulation of cysteine-type endopeptidase activity involved in apoptotic process;BP:intracellular protein transport;CC:cytosol;CC:mitochondrion;CC:mitochondrial intermembrane space;CC:AP-2 adaptor complex;CC:respiratory chain;MF:h…	K08738	CYC	map05164;map05164;map05164;map05164;map05164;map05164;map05164;map05164;map05164;map05164;map05164;map05164;map05164;map05164;map05164;map05164;map05164;map05164;map05164;map05164;map05164;map05164;map05164;map05164;map05164;map05164	Influenza A;	COG3474	E:Amino acid transport and metabolism	sp|P12831|CYC_SARPE;	Cytochrome c OS=Sarcophaga peregrina OX=7386 PE=1 SV=2;	PF00034;PF13442	Cytochrom_C;Cytochrome_CBB3	Cytochrome c;Cytochrome C oxidase, cbb3-type, subunit III
TRINITY_DN1246_c0_g1		573.72	504.88	519.14	415.4	380.19	342.17	532.58	379.253	------	------	------	------	------	------	------	------	------	------	------	------	------
TRINITY_DN12472_c0_g3	putative GPI-anchor transamidase [Pieris rapae]	24.81	17.79	21.57	21.27	16.34	12.17	21.39	16.5933	GO:0016255;GO:0042765;GO:0003923;GO:0008234	BP:attachment of GPI anchor to protein;CC:GPI-anchor transamidase complex;MF:GPI-anchor transamidase activity;MF:cysteine-type peptidase activity;	K05290	PIGK	map00563	Glycosylphosphatidylinositol (GPI)-anchor biosynthesis	COG5206;COG5206	S:Function unknown;	sp|Q8T4E1|GPI8_DROME;	Putative GPI-anchor transamidase OS=Drosophila melanogaster OX=7227 GN=PIG-K PE=2 SV=1;	PF01650	Peptidase_C13	Peptidase C13 family
TRINITY_DN12501_c0_g1	nascent polypeptide-associated complex subunit alpha [Onthophagus taurus]	0.2	0	0	2.59	1.75	1.04	0.066667	1.79333	GO:0005854	CC:nascent polypeptide-associated complex;	K03626	EGD2, NACA	------	------	COG1308	K:Transcription	sp|Q4I2J8|NACA_GIBZE;	Nascent polypeptide-associated complex subunit alpha OS=Gibberella zeae;	PF01849;PF19026	NAC;HYPK_UBA	NAC domain;HYPK UBA domain
TRINITY_DN1251_c0_g2	40S ribosomal protein S4-like, partial [Mizuhopecten yessoensis]	0.15	0	0	1.24	1.58	1.61	0.05	1.47667	GO:0006412;GO:0005840;GO:0016021;GO:0022627;GO:0019843;GO:0003735;GO:0003723	BP:translation;CC:ribosome;CC:integral component of membrane;CC:cytosolic small ribosomal subunit;MF:rRNA binding;MF:structural constituent of ribosome;MF:RNA binding;	K02987	RP-S4e, RPS4	map03010	Ribosome	COG1471	K:Transcription	sp|Q9P4W9|RS4C_SCHPO;	40S ribosomal protein S4-C OS=Schizosaccharomyces pombe;	PF00900;PF08071;PF01479	Ribosomal_S4e;RS4NT;S4	Ribosomal family S4e;RS4NT;S4 domain
TRINITY_DN12529_c0_g1	PREDICTED: rutC family protein C23G10.2-like [Amyelois transitella]	718.8	758.98	502.98	1735.88	1361.5	1473.13	660.253	1523.5	------	------	K09022	ridA, tdcF, RIDA	------	------	COG0251	J:Translation, ribosomal structure and biogenesis	sp|Q94JQ4|RIDA_ARATH;	Reactive Intermediate Deaminase A, chloroplastic OS=Arabidopsis thaliana OX=3702 GN=RIDA PE=1 SV=1;	PF01042	Ribonuc_L-PSP	Endoribonuclease L-PSP
TRINITY_DN1257_c0_g1	farnesyl pyrophosphate synthase-like [Vanessa tameamea]	80.52	81.39	108.94	81.11	91.82	82.66	90.2833	85.1967	GO:0008299;GO:0016765;GO:0004337;GO:0004161	BP:isoprenoid biosynthetic process;MF:transferase activity, transferring alkyl or ary;MF:geranyltranstransferase activity;MF:dimethylallyltranstransferase activity;	K00787	FDPS	map05166;map05166;map05166	HTLV-I infection;	COG0142	H:Coenzyme transport and metabolism	sp|P08836|FPPS_CHICK;	Farnesyl pyrophosphate synthase OS=Gallus gallus OX=9031 GN=FDPS PE=1 SV=2;	PF00348	polyprenyl_synt	Polyprenyl synthetase
TRINITY_DN12590_c0_g1	40S ribosomal protein S9 [Eumeta japonica]	1783.38	1793.86	1413.25	2921.93	2339.08	2713.04	1663.5	2658.02	GO:0006412;GO:0015935;GO:0003735;GO:0019843	BP:translation;CC:small ribosomal subunit;MF:structural constituent of ribosome;MF:rRNA binding;	K02997	RP-S9e, RPS9	map03010	Ribosome	COG0522	J:Translation, ribosomal structure and biogenesis	sp|P55935|RS9_DROME;	40S ribosomal protein S9 OS=Drosophila melanogaster OX=7227 GN=RpS9 PE=1 SV=2;	PF00163;PF01479	Ribosomal_S4;S4	Ribosomal protein S4/S9 N-terminal domain;S4 domain
TRINITY_DN12635_c1_g1	guanine deaminase [Helicoverpa armigera]	1353.35	1487.13	1703.94	1444.16	1450.52	1477.88	1514.81	1457.52	GO:0006147;GO:0008270;GO:0008892	BP:guanine catabolic process;MF:zinc ion binding;MF:guanine deaminase activity;	K01487	E3.5.4.3, guaD	map00230	Purine metabolism	COG0402	F:Nucleotide transport and metabolism	sp|Q9VMY9|GUAD_DROME;	Guanine deaminase OS=Drosophila melanogaster OX=7227 GN=DhpD PE=1 SV=1;	PF01979;PF07969	Amidohydro_1;Amidohydro_3	Amidohydrolase family;Amidohydrolase family
TRINITY_DN12638_c0_g1	PREDICTED: protein yellow-like [Papilio polytes]	1.76	1.54	3.6	1.87	1.87	1.33	2.3	1.69	------	------	K22203	DCE	map00350	Tyrosine metabolism	ENOG410YB1P	S:Function unknown	sp|Q9VG08|YELF2_DROME;	L-dopachrome tautomerase yellow-f2 OS=Drosophila melanogaster OX=7227 GN=yellow-f2 PE=1 SV=2;	PF03022	MRJP	Major royal jelly protein
TRINITY_DN12638_c0_g2	L-dopachrome tautomerase yellow-f2-like isoform X1 [Bicyclus anynana]	1343.38	1637.64	1026.57	1023.58	1141.77	987.3	1335.86	1050.88	------	------	K22203	DCE	map00350	Tyrosine metabolism	ENOG410YB1P;ENOG410YB1P	S:Function unknown;	sp|Q9VG08|YELF2_DROME;	L-dopachrome tautomerase yellow-f2 OS=Drosophila melanogaster OX=7227 GN=yellow-f2 PE=1 SV=2;	PF03022	MRJP	Major royal jelly protein
TRINITY_DN1263_c0_g1		904.83	920.57	1094.24	790.78	995.94	743.57	973.213	843.43	------	------	------	------	------	------	------	------	------	------	PF10500	SR-25	Nuclear RNA-splicing-associated protein
TRINITY_DN12657_c0_g1		7.1	16.9	5.62	5.95	4.36	4.93	9.87333	5.08	------	------	------	------	------	------	------	------	------	------	------	------	------
TRINITY_DN12657_c0_g2	28S ribosomal protein S21, mitochondrial [Galleria mellonella]	155	90.44	50.86	138.13	82.71	81.85	98.7667	100.897	GO:0006412;GO:0005840;GO:0003735	BP:translation;CC:ribosome;MF:structural constituent of ribosome;	K02970	RP-S21, MRPS21, rpsU	map03010	Ribosome	ENOG4111YFB	J:Translation, ribosomal structure and biogenesis	sp|P82920|RT21_BOVIN;	28S ribosomal protein S21, mitochondrial OS=Bos taurus OX=9913 GN=MRPS21 PE=1 SV=3;	PF01165	Ribosomal_S21	Ribosomal protein S21
TRINITY_DN12682_c0_g1	39S ribosomal protein L55, mitochondrial [Ostrinia furnacalis]	62.6	42.65	18.13	68.89	41.55	45.99	41.1267	52.1433	GO:0005762;GO:0003735	CC:mitochondrial large ribosomal subunit;MF:structural constituent of ribosome;	K17436	MRPL55	------	------	ENOG41124VE	J:Translation, ribosomal structure and biogenesis	sp|Q9VE04|RM55_DROME;	39S ribosomal protein L55, mitochondrial OS=Drosophila melanogaster OX=7227 GN=mRpL55 PE=1 SV=1;	PF09776	Mitoc_L55	Mitochondrial ribosomal protein L55
TRINITY_DN12701_c0_g1	gamma-secretase subunit pen-2 [Contarinia nasturtii]	53.83	42.66	49.44	76.91	54.52	48.55	48.6433	59.9933	GO:0007220;GO:0070765;GO:0016021	BP:Notch receptor processing;CC:gamma-secretase complex;CC:integral component of membrane;	K06170	PSENEN, PEN2	map04330;map04330	Notch signaling pathway;	ENOG4111W09	S:Function unknown	sp|Q86BE9|PEN2_DROME;	Gamma-secretase subunit pen-2 OS=Drosophila melanogaster OX=7227 GN=pen-2 PE=1 SV=3;	PF10251	PEN-2	Presenilin enhancer-2 subunit of gamma secretase
TRINITY_DN12730_c0_g1	hypothetical protein B5V51_10048 [Heliothis virescens]	38.1	46.1	52.88	43.75	52.06	49.48	45.6933	48.43	GO:0051287;GO:0048038;GO:0016651	MF:NAD binding;MF:quinone binding;MF:oxidoreductase activity, acting on NA;	K03935	NDUFS2	map04932;map04932;map04932;map04932;map04932;map04932	Non-alcoholic fatty liver disease (NAFLD;	COG0649	C:Energy production and conversion	sp|Q641Y2|NDUS2_RAT;	NADH dehydrogenase [ubiquinone] iron-sulfur protein 2, mitochondrial OS=Rattus norvegicus OX=10116 GN=Ndufs2 PE=1 SV=1;	PF00346	Complex1_49kDa	Respiratory-chain NADH dehydrogenase, 49 Kd subunit
TRINITY_DN12742_c0_g1	T-complex protein 1 subunit eta [Trichoplusia ni]	98.75	98.59	130.84	79.76	94.9	85.36	109.393	86.6733	GO:0006457;GO:0005737;GO:0051082;GO:0005524	BP:protein folding;CC:cytoplasm;MF:unfolded protein binding;MF:ATP binding;	K09499	CCT7	------	------	COG0459	O:Posttranslational modification, protein turnover, chaperones	sp|Q5ZJK8|TCPH_CHICK;	T-complex protein 1 subunit eta OS=Gallus gallus OX=9031 GN=CCT7 PE=1 SV=1;	PF00118	Cpn60_TCP1	TCP-1/cpn60 chaperonin family
TRINITY_DN12758_c0_g2		96.73	85.68	39.28	108.68	95.49	96.41	73.8967	100.193	------	------	------	------	------	------	------	------	------	------	------	------	------
TRINITY_DN12764_c0_g1	general transcription factor IIH subunit 3 [Danaus plexippus plexippus]	7.92	5.63	9.51	5.48	7.06	4.69	7.68667	5.74333	GO:0006355;GO:0006289;GO:0000439	BP:regulation of transcription, DNA-templated;BP:nucleotide-excision repair;CC:core TFIIH complex;	K03143	TFIIH3, GTF2H3, TFB4	map03022;map03022;map03022	Basal transcription factors;	COG5242	T:Signal transduction mechanisms	sp|Q05B56|TF2H3_BOVIN;	General transcription factor IIH subunit 3 OS=Bos taurus OX=9913 GN=GTF2H3 PE=2 SV=1;	PF03850	Tfb4	Transcription factor Tfb4
TRINITY_DN1276_c0_g1	dopamine receptor 2-like isoform X1 [Ostrinia furnacalis]	8.78	9.37	9.93	11.99	12.3	11.89	9.36	12.06	GO:0016021;GO:0004930	CC:integral component of membrane;MF:G-protein coupled receptor activity;	K04148;K22791	DRD1N;TyrR	map04080	Neuroactive ligand-receptor interaction	ENOG410XRW9	U:Intracellular trafficking, secretion, and vesicular transport	sp|Q7JQF1|OAMB_DROME;	Octopamine receptor Oamb OS=Drosophila melanogaster OX=7227 GN=Oamb PE=1 SV=1;	PF00001	7tm_1	7 transmembrane receptor
TRINITY_DN1276_c0_g3	dopamine receptor 2-like isoform X3 [Ostrinia furnacalis]	10.9	17.47	10.69	9.57	12.6	8.77	13.02	10.3133	GO:0016021;GO:0004930	CC:integral component of membrane;MF:G-protein coupled receptor activity;	K04148;K22791	DRD1N;TyrR	map04080	Neuroactive ligand-receptor interaction	ENOG410XRW9	U:Intracellular trafficking, secretion, and vesicular transport	------	------	PF00001	7tm_1	7 transmembrane receptor
TRINITY_DN12799_c0_g1	ester hydrolase C11orf54 homolog isoform X1 [Manduca sexta]	96.2	105.56	112.02	105.02	110.03	108.12	104.593	107.723	------	------	------	------	------	------	ENOG410ZYMI	S:Function unknown	sp|Q9H0W9|CK054_HUMAN;	Ester hydrolase C11orf54 OS=Homo sapiens OX=9606 GN=C11orf54 PE=1 SV=1;	PF08925	DUF1907	Domain of Unknown Function
TRINITY_DN1280_c0_g3		13.28	10.27	7.41	8.44	11.13	7.68	10.32	9.08333	------	------	------	------	------	------	------	------	------	------	------	------	------
TRINITY_DN1283_c0_g2	unnamed protein product [Leptidea sinapis]	35.82	25.08	38.19	28.92	40.79	20.16	33.03	29.9567	GO:0016581;GO:0042025;GO:0008327	CC:NuRD complex;CC:host cell nucleus;MF:methyl-CpG binding;	K11590	MBD2	------	------	ENOG410ZPAZ;ENOG410ZPAZ	K:Transcription;	sp|Q9Z2E1|MBD2_MOUSE;	Methyl-CpG-binding domain protein 2 OS=Mus musculus OX=10090 GN=Mbd2 PE=2 SV=2;	PF01429;PF16564;PF14048	MBD;MBDa;MBD_C	Methyl-CpG binding domain;p55-binding region of Methyl-CpG-binding domain proteins MBD;C-terminal domain of methyl-CpG binding protein 2 and 3
TRINITY_DN12907_c0_g2	glutathione S-transferase-like [Ctenocephalides felis]	415.67	420.87	555.42	476.58	477.79	442.61	463.987	465.66	GO:0016740;GO:0004364	MF:transferase activity;MF:glutathione transferase activity;	K04097	HPGDS	map00590;map00590;map00590;map00590;map00590	Arachidonic acid metabolism;	ENOG4111I69;ENOG4111I69	O:Posttranslational modification, protein turnover, chaperones;	sp|O18598|GST1_BLAGE;	Glutathione S-transferase OS=Blattella germanica OX=6973 PE=1 SV=3;	PF14497;PF00043;PF02798;PF13417;PF13410	GST_C_3;GST_C;GST_N;GST_N_3;GST_C_2	Glutathione S-transferase, C-terminal domain;Glutathione S-transferase, C-terminal domain;Glutathione S-transferase, N-terminal domain;Glutathione S-transferase, N-terminal domain;Glutathione S-transferase, C-terminal domain
TRINITY_DN12918_c0_g1	Methyltransferase-like protein 7B [Araneus ventricosus]	22.08	22.84	20.28	23.25	18.7	14.97	21.7333	18.9733	GO:0032259;GO:0016021;GO:0008168	BP:methylation;CC:integral component of membrane;MF:methyltransferase activity;	------	------	------	------	ENOG4111EZC;ENOG4111EZC	S:Function unknown;	sp|Q9H8H3|MET7A_HUMAN;	Methyltransferase-like protein 7A OS=Homo sapiens OX=9606 GN=METTL7A PE=1 SV=1;	PF08241;PF01209;PF08242;PF13649	Methyltransf_11;Ubie_methyltran;Methyltransf_12;Methyltransf_25	Methyltransferase domain;ubiE/COQ5 methyltransferase family;Methyltransferase domain;Methyltransferase domain
TRINITY_DN12929_c0_g1	40S ribosomal protein S24-like, partial [Mizuhopecten yessoensis]	0.19	0	0	3.17	1.63	2.23	0.063333	2.34333	GO:0006412;GO:0005840;GO:0003735	BP:translation;CC:ribosome;MF:structural constituent of ribosome;	K02974	RP-S24e, RPS24	map03010	Ribosome	COG2004	J:Translation, ribosomal structure and biogenesis	sp|P0CU28|RS24_CHATD;	40S ribosomal protein S24 OS=Chaetomium thermophilum;	PF01282	Ribosomal_S24e	Ribosomal protein S24e
TRINITY_DN12947_c0_g2	putative protease inhibitor 4 [Lonomia obliqua]	101.84	104.66	141.65	111	112.86	107.57	116.05	110.477	------	------	------	------	------	------	ENOG4110RUT	S:Function unknown	------	------	------	------	------
TRINITY_DN12953_c0_g1	probable pyruvate dehydrogenase E1 component subunit alpha, mitochondrial [Vanessa tameamea]	195.21	153.39	191.59	137.62	166.29	132.72	180.063	145.543	GO:0006086;GO:0043231;GO:0004739	BP:acetyl-CoA biosynthetic process from pyruvate;CC:intracellular membrane-bounded organelle;MF:pyruvate dehydrogenas;	K00161	PDHA, pdhA	map00620;map00620;map00620;map00620;map00620;map00620	Pyruvate metabolism;	COG1071	C:Energy production and conversion	sp|P52899|ODPA_CAEEL;	Probable pyruvate dehydrogenase E1 component subunit alpha, mitochondrial OS=Caenorhabditis elegans OX=6239 GN=T05H10.6 PE=3 SV=1;	PF00676	E1_dh	Dehydrogenase E1 component
TRINITY_DN12955_c0_g1		0.52	0.29	0.24	5.21	1.38	2.27	0.35	2.95333	------	------	------	------	------	------	ENOG41119DX	S:Function unknown	------	------	------	------	------
TRINITY_DN12960_c0_g2	hypothetical protein B5V51_12636 [Heliothis virescens]	8.45	9.54	7.86	7.36	6.53	6.17	8.61667	6.68667	GO:0005764;GO:0016787;GO:0003948;GO:0008233	CC:lysosome;MF:hydrolase activity;MF:N4;MF:peptidase activity;	K01444	AGA, aspG	map00511;map00511	Other glycan degradation;	COG1446	E:Amino acid transport and metabolism	sp|O02467|ASPG_SPOFR;	;	PF01112	Asparaginase_2	Asparaginase
TRINITY_DN1296_c0_g1	hypothetical protein B566_EDAN007570 [Ephemera danica]	31.27	32.87	15.37	138.33	60.44	66.46	26.5033	88.41	GO:0016255;GO:0000398;GO:0042765;GO:0046540;GO:0031409	BP:attachment of GPI anchor to protein;BP:mRNA splicing, via spliceosome;CC:GPI-anchor transamidase complex;CC:U4/U6 x U5 tri-snRNP complex;MF:pigment binding;	------	------	------	------	------	------	------	------	------	------	------
TRINITY_DN1296_c0_g2	Proteasome subunit alpha type-4, partial [Trachymyrmex cornetzi]	2.97	6.05	2.24	8.21	5.92	3.99	3.75333	6.04	GO:0051603;GO:0000398;GO:0006511;GO:0016255;GO:0005737;GO:0046540;GO:0019773;GO:0005634;GO:0042765;GO:0004298	BP:proteolysis involved in cellular protein catabolic process;BP:mRNA splicing, via spliceosome;BP:ubiquitin-dependent protein catabolic process;BP:attachment of GPI anchor to protein;CC:cytoplasm;CC:U4/U6 x U5 tri-snRNP complex;CC:proteasome core complex, alpha-subunit complex;CC:nucleus;CC:GPI-anchor transamidase complex;MF:threonine-type endopeptidase activity;	------	------	------	------	------	------	------	------	------	------	------
TRINITY_DN1296_c1_g1	hypothetical protein B566_EDAN007570 [Ephemera danica]	2.21	0	1.87	14.88	5.48	4.7	1.36	8.35333	GO:0051603;GO:0000398;GO:0006511;GO:0005737;GO:0046540;GO:0019773;GO:0005634;GO:0004298	BP:proteolysis involved in cellular protein catabolic process;BP:mRNA splicing, via spliceosome;BP:ubiquitin-dependent protein catabolic process;CC:cytoplasm;CC:U4/U6 x U5 tri-snRNP complex;CC:proteasome core complex, alpha-subunit complex;CC:nucleus;MF:threonine-type endopeptidase activity;	K00109	L2HGDH	map00650	Butanoate metabolism	ENOG410XNSK	S:Function unknown	------	------	------	------	------
TRINITY_DN12970_c0_g1	thioredoxin-like protein [Bombyx mori]	762.86	742.95	440.94	666.51	581.14	731.76	648.917	659.803	GO:0045454;GO:0006662;GO:0005623;GO:0015035	BP:cell redox homeostasis;BP:glycerol ether metabolic process;CC:cell;MF:protein disulfide oxidoreductase activity;	K03671	trxA	map04621;map04621;map04621	NOD-like receptor signaling pathway;	COG0526	O:Posttranslational modification, protein turnover, chaperones	sp|Q6XHI1|THIO2_DROYA;	Thioredoxin-2 OS=Drosophila yakuba OX=7245 GN=Trx-2 PE=3 SV=1;	PF00085;PF13905;PF00578;PF02966;PF13728;PF14595;PF13098;PF13899;PF08534	Thioredoxin;Thioredoxin_8;AhpC-TSA;DIM1;TraF;Thioredoxin_9;Thioredoxin_2;Thioredoxin_7;Redoxin	Thioredoxin;Thioredoxin-like;AhpC/TSA family;Mitosis protein DIM1;F plasmid transfer operon protein;Thioredoxin;Thioredoxin-like domain;Thioredoxin-like;Redoxin
TRINITY_DN1299_c1_g3	dolichyl-diphosphooligosaccharide--protein glycosyltransferase subunit STT3B isoform X2 [Bombyx mori]	58.3	71.44	78.73	57.79	67.42	66.46	69.49	63.89	GO:0006486;GO:0016021;GO:0004576	BP:protein glycosylation;CC:integral component of membrane;MF:oligosaccharyl transferase activity;	K07151	STT3	map00510;map00510;map00510	N-Glycan biosynthesis;	COG1287	S:Function unknown	sp|Q3TDQ1|STT3B_MOUSE;	Dolichyl-diphosphooligosaccharide--protein glycosyltransferase subunit STT3B OS=Mus musculus OX=10090 GN=Stt3b PE=1 SV=2;	PF02516	STT3	Oligosaccharyl transferase STT3 subunit
TRINITY_DN129_c0_g1	PREDICTED: RNA-directed DNA polymerase from mobile element jockey-like [Amyelois transitella]	149.48	167.66	249.46	141.49	148.36	139.04	188.867	142.963	GO:0007229;GO:0007155;GO:0016021;GO:0004519;GO:0022857;GO:0003964	BP:integrin-mediated signaling pathway;BP:cell adhesion;CC:integral component of membrane;MF:endonuclease activity;MF:transmembrane transporter activity;MF:RNA-directed DNA polymerase activity;	K21843	TTC7	------	------	ENOG410YTY7;ENOG410YTY7;ENOG410YTY7	S:Function unknown;	sp|Q9VHD2|MAAI2_DROME;	Probable maleylacetoacetate isomerase 2 OS=Drosophila melanogaster OX=7227 GN=GstZ2 PE=1 SV=1;	PF00078;PF14529;PF03372	RVT_1;Exo_endo_phos_2;Exo_endo_phos	Reverse transcriptase;Endonuclease-reverse transcriptase;Endonuclease/Exonuclease/phosphatase family
TRINITY_DN12_c0_g2	unnamed protein product, partial [Onchocerca ochengi]	7.4	9.52	4.79	10.39	11.13	12.59	7.23667	11.37	GO:0016787	MF:hydrolase activity;	------	------	------	------	ENOG410XUN0	S:Function unknown	sp|Q3BAI2|YCX91_PHAAO;	Uncharacterized protein ORF91 OS=Phalaenopsis aphrodite subsp. formosana OX=308872 PE=4 SV=1;	------	------	------
TRINITY_DN12_c1_g1	Uncharacterized protein APZ42_005135 [Daphnia magna]	66.82	85.05	49.26	98.63	81.38	109.77	67.0433	96.5933	------	------	------	------	------	------	ENOG410XYMV;ENOG410XYMV	S:Function unknown;	------	------	------	------	------
TRINITY_DN12_c2_g2	hypothetical protein B566_EDAN011676 [Ephemera danica]	19.62	12.65	4.82	11.67	2.49	1.73	12.3633	5.29667	------	------	------	------	------	------	ENOG41122GY;ENOG41122GY;ENOG41122GY	S:Function unknown;	------	------	------	------	------
TRINITY_DN1301_c0_g1		22.98	22.46	6.91	25.88	23.33	16.37	17.45	21.86	------	------	------	------	------	------	------	------	------	------	------	------	------
TRINITY_DN13029_c0_g4	HSP28.7 [Nilaparvata lugens]	0.06	0	0.1	24.35	16.05	14.61	0.053333	18.3367	------	------	------	------	------	------	ENOG4111YTA	G:Carbohydrate transport and metabolism	sp|P19752|HSP30_NEUCR;	30 kDa heat shock protein OS=Neurospora crassa;	PF00011;PF17886	HSP20;ArsA_HSP20	Hsp20/alpha crystallin family;HSP20-like domain found in ArsA
TRINITY_DN13033_c0_g1	sarcosine dehydrogenase, mitochondrial [Vanessa tameamea]	142.58	192.96	164.59	217.72	250.9	233.87	166.71	234.163	GO:0016491	MF:oxidoreductase activity;	K00314	SARDH	map00260	Glycine, serine and threonine metabolism	COG0404;COG0404	E:Amino acid transport and metabolism;	sp|Q9UL12|SARDH_HUMAN;	Sarcosine dehydrogenase, mitochondrial OS=Homo sapiens OX=9606 GN=SARDH PE=1 SV=1;	PF01266;PF01571;PF16350;PF08669;PF00890;PF13450;PF07992	DAO;GCV_T;FAO_M;GCV_T_C;FAD_binding_2;NAD_binding_8;Pyr_redox_2	FAD dependent oxidoreductase;Aminomethyltransferase folate-binding domain;FAD dependent oxidoreductase central domain;Glycine cleavage T-protein C-terminal barrel domain;FAD binding domain;NA;Pyridine nucleotide-disulphide oxidoreductase
TRINITY_DN13052_c0_g1		1.67	15.2	2.17	222.03	15.55	5.01	6.34667	80.8633	------	------	------	------	------	------	------	------	------	------	------	------	------
TRINITY_DN1307_c3_g1		6.36	9.17	7.6	8.21	10.26	13.58	7.71	10.6833	------	------	------	------	------	------	------	------	------	------	------	------	------
TRINITY_DN13080_c0_g1	unnamed protein product [Leptidea sinapis]	26.19	22.47	12.33	22	10.96	19.34	20.33	17.4333	GO:0000398;GO:0000956;GO:0046540;GO:0005688;GO:0005681;GO:0003723	BP:mRNA splicing, via spliceosome;BP:nuclear-transcribed mRNA catabolic process;CC:U4/U6 x U5 tri-snRNP complex;CC:U6 snRNP;CC:spliceosomal complex;MF:RNA binding;	K12622	LSM3	map03018;map03018	RNA degradation;	ENOG4111PB8	K:Transcription	sp|Q32PE9|LSM3_BOVIN;	U6 snRNA-associated Sm-like protein LSm3 OS=Bos taurus OX=9913 GN=LSM3 PE=3 SV=3;	PF01423	LSM	LSM domain
TRINITY_DN13095_c0_g2	PREDICTED: vanin-like protein 1 isoform X2 [Plutella xylostella]	47.43	56.95	133.49	99.79	110.92	92.92	79.29	101.21	GO:0006807	BP:nitrogen compound metabolic process;	K08069;K01435	VNN;BTD	map00780;map00780;map00780	Biotin metabolism;	COG0388	S:Function unknown	sp|Q9NFP1|VNNL1_DROME;	Vanin-like protein 1 OS=Drosophila melanogaster OX=7227 GN=vanin-like PE=1 SV=1;	PF19018;PF00795	Vanin_C;CN_hydrolase	Vanin C-terminal domain;Carbon-nitrogen hydrolase
TRINITY_DN1311_c1_g1	PREDICTED: 12 kDa FK506-binding protein-like [Amyelois transitella]	163.7	160.15	120.99	243.46	184.7	216.5	148.28	214.887	GO:0003755	MF:peptidyl-prolyl cis-trans isomerase activity;	K09568	FKBP1	------	------	COG0545	S:Function unknown	sp|P48375|FKB12_DROME;	12 kDa FK506-binding protein OS=Drosophila melanogaster OX=7227 GN=FK506-bp2 PE=3 SV=2;	PF00254	FKBP_C	FKBP-type peptidyl-prolyl cis-trans isomerase
TRINITY_DN1312_c1_g1		18.93	11.77	5.99	32.83	23.99	24.24	12.23	27.02	------	------	------	------	------	------	------	------	------	------	------	------	------
TRINITY_DN1315_c2_g1		484.87	515	292.18	910.62	806.75	867.91	430.683	861.76	------	------	------	------	------	------	------	------	------	------	------	------	------
[truncated: 3,208 more rows]

## Sheet: TableS4
Table S4.1 Expression profile of genes in Toll pathway of Thitarodes xiaojinensis
Gene name	TPM			Log2(Fold change)
[truncated: 54 more rows]

## Sheet: TableS5
Table S5: Oligonucleotide primer sequences used in this study.
[truncated: 45 more rows]
